# Supplementary material for: Comparative Transcript Profiling of a Male Sterile Cybrid Pummelo and Its Fertile Type Revealed Altered Gene Expression Related to Flower Development
Source: PLoS One. 2012 Aug 28;7(8):e43758. doi: 10.1371/journal.pone.0043758 (PMC3429507; doi:10.1371/journal.pone.0043758)
Supplement: Table S1 — Listing of differentially expressed genes at petal primordia initiating stage and stamen primordia initiating stage during floral bud development, along with two fold change, and functional categories. A. List of differently expressed genes at petal primordia initiating stage. B. List of differently expressed genes at primordia initiating stage. (XLS) [file pone.0043758.s005.xls]

## Sheet: Table S1
Table S1 Listing of differently expressed genes at petal primordia stage (A) and stamen primordia stage (B) during floral bud development, along with fold change, and functional categories.
A. List of differently expressed genes at petal primordia stage
GeneID	Gene_length	HBP-Pe-Expression	G1+HBP-Pe-Expression	HBP-Pe-RPKM	G1+HBP-Pe-RPKM	log2 Ratio(G1+HBP-Pe/HBP-Pe)	Up-Down-Regulation(G1+HBP-Pe/HBP-Pe)	P-value	FDR	Description	GO Component	GO Function	GO Process	Blast nr
clementine0.9_025215m|PACid:19286485	402	0	22	0.001	12.1048	13.5633	Up	1.88277e-07	1.78408e-05	-	GO:0000314//organellar small ribosomal subunit;GO:0043231//intracellular membrane-bounded organelle	GO:0005198//structural molecule activity	GO:0010467//gene expression	-
clementine0.9_031005m|PACid:19282830	477	18	55	8.17793	25.5038	1.6409	Up	7.4444e-06	0.000476933	-	-	GO:0016787//hydrolase activity	-	-
clementine0.9_025335m|PACid:19269103	393	288	680	158.814	382.717	1.26894	Up	2.81996e-14	9.4182e-12	-	-	-	-	gi|90811685|gb|ABD98040.1|/1.13065e-15/epicotyl-specific tissue protein [Striga asiatica]
clementine0.9_026873m|PACid:19273524	249	43	10	37.4247	8.88304	-2.07487	Down	4.80406e-06	0.000330652	-	-	-	-	-
clementine0.9_032587m|PACid:19258476	543	138	58	55.0768	23.6259	-1.22107	Down	1.70837e-08	1.96637e-06	AT3G28420.1 Putative membrane lipoprotein	-	-	-	gi|255628791|gb|ACU14740.1|/2.72099e-23/unknown [Glycine max]
clementine0.9_033126m|PACid:19283838	1119	44	131	8.52142	25.8942	1.60346	Up	8.32512e-12	1.71321e-09	AT3G54190.1 Transducin/WD40 repeat-like superfamily protein	GO:0009536//plastid	-	-	-
clementine0.9_023514m|PACid:19274041	525	104	267	42.9303	112.49	1.38973	Up	0	0	PTHR11783 AT5G07010.1 ST2A sulfotransferase 2A	-	GO:0008146//sulfotransferase activity;GO:0008146//sulfotransferase activity	GO:0009719;GO:0031407//oxylipin metabolic process;GO:0009719;GO:0031407//oxylipin metabolic process	gi|255578229|ref|XP_002529982.1|/5.09848e-28/Flavonol 4'-sulfotransferase, putative [Ricinus communis]
clementine0.9_015978m|PACid:19262528	963	44	102	9.90184	23.428	1.24246	Up	6.72482e-07	5.45836e-05	PTHR12001 AT4G38460.1 GGR geranylgeranyl reductase	-	-	-	gi|164605008|dbj|BAF98300.1|/2.77684e-60/geranyl-diphosphate synthase [Hevea brasiliensis]
clementine0.9_009172m|PACid:19251972	1428	54	190	8.19511	29.4297	1.84444	Up	4.5297e-14	1.48844e-11	PTHR13683 KOG1339 AT5G10770.1 Eukaryotic aspartyl protease family protein	GO:0005576//extracellular region;GO:0005576//extracellular region	-	-	gi|255548664|ref|XP_002515388.1|/8.38476e-89/Aspartic proteinase nepenthesin-2 precursor, putative [Ricinus communis]
clementine0.9_007019m|PACid:19258536	1608	45	95	6.06479	13.0677	1.10747	Up	1.21637e-05	0.000722479	PF00004 PTHR23070 KOG0743 AT5G40010.1 AATP1 AAA-ATPase 1	GO:0043231//intracellular membrane-bounded organelle;GO:0043231//intracellular membrane-bounded organelle	GO:0017111//nucleoside-triphosphatase activity;GO:0032559//adenyl ribonucleotide binding;GO:0017111//nucleoside-triphosphatase activity;GO:0032559//adenyl ribonucleotide binding	GO:0009725//response to hormone stimulus;GO:0009725//response to hormone stimulus	gi|255552796|ref|XP_002517441.1|/8.89936e-175/ATP binding protein, putative [Ricinus communis]
clementine0.9_033245m|PACid:19260291	4260	266	682	13.532	35.4108	1.38782	Up	2.15162e-13	6.08819e-11	PF00005,PF01061,PF08370 PTHR19241 KOG0065 AT3G53480.1 PDR9 pleiotropic drug resistance 9	GO:0031224//intrinsic to membrane;GO:0031224//intrinsic to membrane	GO:0017111//nucleoside-triphosphatase activity;GO:0015604//phosphonate transmembrane transporter activity;GO:0032559//adenyl ribonucleotide binding;GO:0017111//nucleoside-triphosphatase activity;GO:0015604//phosphonate transmembrane transporter activity;GO:0032559//adenyl ribonucleotide binding	GO:0060918//auxin transport;GO:0015893//drug transport;GO:0071365;GO:0048513//organ development;GO:0060918//auxin transport;GO:0015893//drug transport;GO:0071365;GO:0048513//organ development	gi|297736800|emb|CBI26001.3|/0/unnamed protein product [Vitis vinifera]
clementine0.9_025035m|PACid:19279300	417	29	83	15.0713	44.0254	1.54653	Up	1.23554e-07	1.20438e-05	PF00036 AT2G44310.1 Calcium-binding EF-hand family protein	-	GO:0046872//metal ion binding;GO:0046872//metal ion binding	-	gi|224064874|ref|XP_002301594.1|/8.03189e-54/predicted protein [Populus trichocarpa]
clementine0.9_008153m|PACid:19278149	1506	40	87	5.75605	12.7778	1.15049	Up	1.59609e-05	0.000921163	PF00067 PTHR19383 KOG0156 AT2G45550.1 CYP76C4 cytochrome P450, family 76, subfamily C, polypeptide 4	-	GO:0004497//monooxygenase activity;GO:0005506//iron ion binding;GO:0004497//monooxygenase activity;GO:0005506//iron ion binding	-	gi|7406712|emb|CAB85635.1|/4.05985e-166/putative ripening-related P-450 enzyme [Vitis vinifera]
clementine0.9_007355m|PACid:19264983	1578	40	93	5.49342	13.0358	1.2467	Up	1.97739e-06	0.00015202	PF00067 PTHR19383 KOG0156 AT3G25180.1 CYP82G1 cytochrome P450, family 82, subfamily G, polypeptide 1	-	GO:0016709//oxidoreductase activity, acting on paired donors, with incorporation or reduction of molecular oxygen, NADH or NADPH as one donor, and incorporation of one atom of oxygen;GO:0005506//iron ion binding;GO:0016709//oxidoreductase activity, acting on paired donors, with incorporation or reduction of molecular oxygen, NADH or NADPH as one donor, and incorporation of one atom of oxygen;GO:0…	GO:0008152//metabolic process;GO:0008152//metabolic process	gi|255580537|ref|XP_002531093.1|/0/cytochrome P450, putative [Ricinus communis]
clementine0.9_008098m|PACid:19277748	1512	88	210	12.6131	30.7205	1.28428	Up	2.33146e-13	6.41876e-11	PF00067 PTHR19383 KOG0156 AT5G06900.1 CYP93D1 cytochrome P450, family 93, subfamily D, polypeptide 1	-	GO:0046872//metal ion binding;GO:0016491//oxidoreductase activity;GO:0046872//metal ion binding;GO:0016491//oxidoreductase activity	-	gi|133874240|dbj|BAF49323.1|/4.23344e-155/flavone synthase II [Lobelia erinus]
clementine0.9_008918m|PACid:19273897	1446	21	76	3.14732	11.6254	1.88508	Up	8.15016e-09	9.94271e-07	PF00067 PTHR19383 KOG0156 AT5G07990.1 TT7 Cytochrome P450 superfamily protein	-	GO:0004497//monooxygenase activity;GO:0005506//iron ion binding;GO:0004497//monooxygenase activity;GO:0005506//iron ion binding	-	gi|297742991|emb|CBI35858.3|/1.67896e-169/unnamed protein product [Vitis vinifera]
clementine0.9_031365m|PACid:19272729	1476	506	201	74.294	30.1211	-1.30247	Down	5.0129e-30	3.00376e-27	PF00067 PTHR19383 KOG0156 AT5G09970.1 CYP78A7 cytochrome P450, family 78, subfamily A, polypeptide 7	-	GO:0004497//monooxygenase activity;GO:0005506//iron ion binding;GO:0004497//monooxygenase activity;GO:0005506//iron ion binding	GO:0048522//positive regulation of cellular process;GO:0048827//phyllome development;GO:0009791//post-embryonic development;GO:0010073//meristem maintenance;GO:0008152//metabolic process;GO:0048522//positive regulation of cellular process;GO:0048827//phyllome development;GO:0009791//post-embryonic development;GO:0010073//meristem maintenance;GO:0008152//metabolic process	gi|224062770|ref|XP_002300886.1|/0/cytochrome P450 [Populus trichocarpa]
clementine0.9_007490m|PACid:19259831	1566	580	268	80.2649	37.8533	-1.08435	Down	5.68628e-26	3.21796e-23	PF00067 PTHR19383 KOG0156 K00517 AT1G13710.1 CYP78A5 cytochrome P450, family 78, subfamily A, polypeptide 5	GO:0043231//intracellular membrane-bounded organelle;GO:0043231//intracellular membrane-bounded organelle	GO:0016709//oxidoreductase activity, acting on paired donors, with incorporation or reduction of molecular oxygen, NADH or NADPH as one donor, and incorporation of one atom of oxygen;GO:0005506//iron ion binding;GO:0016709//oxidoreductase activity, acting on paired donors, with incorporation or reduction of molecular oxygen, NADH or NADPH as one donor, and incorporation of one atom of oxygen;GO:0…	GO:0009965//leaf morphogenesis;GO:0010073//meristem maintenance;GO:0045927//positive regulation of growth;GO:0008152//metabolic process;GO:0003006//reproductive developmental process;GO:0008283//cell proliferation;GO:0009965//leaf morphogenesis;GO:0010073//meristem maintenance;GO:0045927//positive regulation of growth;GO:0008152//metabolic process;GO:0003006//reproductive developmental process;GO…	gi|297738100|emb|CBI27301.3|/0/unnamed protein product [Vitis vinifera]
clementine0.9_001997m|PACid:19281527	2667	71	179	5.76932	14.8454	1.36354	Up	1.25566e-12	2.9746e-10	PF00122,PF00702 PTHR11939 KOG0205 AT3G47950.1 HA4 H(+)-ATPase 4	GO:0031224//intrinsic to membrane	GO:0043169//cation binding;GO:0015662//ATPase activity, coupled to transmembrane movement of ions, phosphorylative mechanism;GO:0032559//adenyl ribonucleotide binding	GO:0006818//hydrogen transport;GO:0009206;GO:0006811//ion transport	-
clementine0.9_018504m|PACid:19273743	816	91	295	24.168	79.9637	1.72625	Up	0	0	PF00139 PTHR19328:SF6 AT5G06740.1 Concanavalin A-like lectin protein kinase family protein	-	-	-	gi|11596188|gb|AAG38522.1|AF283537_1/1.98788e-50/lectin-related protein precursor [Citrus x paradisi]
clementine0.9_009983m|PACid:19286090	1359	21	66	3.3488	10.742	1.68155	Up	5.69956e-07	4.73947e-05	PF00291 PTHR10314 KOG1395 AT5G28237.1 Pyridoxal-5\'-phosphate-dependent enzyme family protein	GO:0009532//plastid stroma	GO:0004672//protein kinase activity;GO:0016628//oxidoreductase activity, acting on the CH-CH group of donors, NAD or NADP as acceptor;GO:0048037//cofactor binding;GO:0032559//adenyl ribonucleotide binding;GO:0016836//hydro-lyase activity	GO:0009683;GO:0006568//tryptophan metabolic process;GO:0008652//cellular amino acid biosynthetic process;GO:0006970//response to osmotic stress;GO:0006464//protein modification process	-
clementine0.9_003387m|PACid:19265808	2208	72	164	7.0668	16.4288	1.2171	Up	5.3424e-10	8.12244e-08	PF00305 PTHR11771 AT3G45140.1 LOX2 lipoxygenase 2	-	GO:0046914//transition metal ion binding;GO:0016702//oxidoreductase activity, acting on single donors with incorporation of molecular oxygen, incorporation of two atoms of oxygen;GO:0046914//transition metal ion binding;GO:0016702//oxidoreductase activity, acting on single donors with incorporation of molecular oxygen, incorporation of two atoms of oxygen	GO:0006633//fatty acid biosynthetic process;GO:0006633//fatty acid biosynthetic process	gi|71999169|gb|AAZ57444.1|/0/lipoxygenase LOX1 [Populus deltoides]
clementine0.9_005735m|PACid:19282058	1770	79	172	9.6726	21.4939	1.15195	Up	1.15142e-09	1.60671e-07	PF00310,PF00733 PTHR11772 KOG0571 6.3.5.4 K01953 AT3G47340.1 ASN1 glutamine-dependent asparagine synthase 1	-	GO:0016884//carbon-nitrogen ligase activity, with glutamine as amido-N-donor;GO:0032559//adenyl ribonucleotide binding	GO:0009642//response to light intensity;GO:0009746;GO:0009267//cellular response to starvation;GO:0009064//glutamine family amino acid metabolic process;GO:0034285;GO:0006528//asparagine metabolic process	-
clementine0.9_014533m|PACid:19280090	1050	21	76	4.3343	16.0098	1.88508	Up	8.15016e-09	1.00026e-06	PF00332 AT3G57260.1 BGL2 beta-1,3-glucanase 2	-	GO:0004553//hydrolase activity, hydrolyzing O-glycosyl compounds;GO:0004553//hydrolase activity, hydrolyzing O-glycosyl compounds	GO:0008152//metabolic process;GO:0050896//response to stimulus;GO:0008152//metabolic process;GO:0050896//response to stimulus	gi|147667132|gb|ABQ45848.1|/0/beta-1,3-glucanase [Citrus unshiu]
clementine0.9_000405m|PACid:19252472	4245	50	111	2.55259	5.78371	1.18003	Up	6.41084e-07	5.28778e-05	PF00931,PF00560 PTHR23154 KOG4658 AT4G27190.1 NB-ARC domain-containing disease resistance protein	-	-	-	gi|255563252|ref|XP_002522629.1|/0/Disease resistance protein RPS5, putative [Ricinus communis]
clementine0.9_036017m|PACid:19253965	3852	136	313	7.65142	17.9729	1.23203	Up	2.0517e-13	5.88722e-11	PF00931,PF00560 PTHR23258 KOG4658 AT4G27220.1 NB-ARC domain-containing disease resistance protein	-	-	-	gi|255574526|ref|XP_002528174.1|/0/Disease resistance protein RFL1, putative [Ricinus communis]
clementine0.9_011889m|PACid:19252448	1215	201	96	35.8517	17.4766	-1.03662	Down	2.3418e-09	3.11827e-07	PF01388,PF00505 PTHR13711 KOG0381 AT1G04880.1 HMG (high mobility group) box protein with ARID/BRIGHT DNA-binding domain	GO:0005622//intracellular;GO:0005622//intracellular	GO:0001071;GO:0001071	GO:0010468//regulation of gene expression;GO:0010468//regulation of gene expression	gi|298205254|emb|CBI17313.3|/3.08053e-142/unnamed protein product [Vitis vinifera]
clementine0.9_005790m|PACid:19271011	1761	34	110	4.18417	13.8164	1.72337	Up	4.50934e-11	8.35171e-09	PF01397,PF03936 AT1G61680.1 TPS14 terpene synthase 14	-	GO:0016829//lyase activity	-	-
clementine0.9_006080m|PACid:19271548	1725	38	136	4.77402	17.4386	1.86901	Up	1.77192e-13	5.15703e-11	PF01397,PF03936 AT4G16740.1 TPS03 terpene synthase 03	-	GO:0003824//catalytic activity	-	-
clementine0.9_006487m|PACid:19252297	1668	24	76	3.1182	10.0781	1.69244	Up	6.80932e-08	7.11417e-06	PF01397,PF03936 AT4G16740.1 TPS03 terpene synthase 03	-	GO:0003824//catalytic activity;GO:0003824//catalytic activity	-	gi|45551416|gb|AAS68019.1|/9.61862e-164/(E,E)-alpha-farnesene synthase [Malus x domestica]
clementine0.9_007068m|PACid:19278364	1605	55	18	7.42638	2.48061	-1.58196	Down	1.64311e-05	0.000937678	PF01397,PF03936 AT5G23960.1 TPS21 terpene synthase 21	-	-	-	gi|302143188|emb|CBI20483.3|/1.20823e-147/unnamed protein product [Vitis vinifera]
clementine0.9_005197m|PACid:19285610	1854	43	156	5.0263	18.6113	1.88861	Up	1.2168e-13	3.64558e-11	PF01397,PF03936 4.2.3.11 K07385 AT3G25820.1 TPS-CIN terpene synthase-like sequence-1,8-cineole	-	-	-	-
clementine0.9_001085m|PACid:19277494	3186	0	36	0.001	2.4993	11.2873	Up	9.95292e-12	2.02771e-09	PF01582,PF00931,PF00560,PF07725 PTHR23155:SF33 KOG4658 AT5G17680.1 disease resistance protein (TIR-NBS-LRR class), putative	-	-	-	gi|224127726|ref|XP_002329162.1|/0/tir-nbs-lrr resistance protein [Populus trichocarpa]
clementine0.9_014634m|PACid:19281413	1044	43	155	8.92601	32.8392	1.87933	Up	1.2168e-13	3.69999e-11	PF02365 AT4G27410.2 RD26 NAC (No Apical Meristem) domain transcriptional regulator superfamily protein	GO:0043231//intracellular membrane-bounded organelle	GO:0030528//transcription regulator activity;GO:0001071	GO:0009725//response to hormone stimulus;GO:0006950//response to stress	-
clementine0.9_006401m|PACid:19264520	1680	65	134	8.38482	17.6423	1.07319	Up	3.96342e-07	3.48046e-05	PF02365 AT5G04410.1 NAC2 NAC domain containing protein 2	-	-	-	gi|224063973|ref|XP_002301328.1|/3.69973e-38/NAC domain protein, IPR003441 [Populus trichocarpa]
clementine0.9_009546m|PACid:19256047	1395	71	143	11.03	22.6737	1.03959	Up	3.31194e-07	2.99885e-05	PF02458 AT5G17540.1 HXXXD-type acyl-transferase family protein	-	GO:0016747//transferase activity, transferring acyl groups other than amino-acyl groups;GO:0016747//transferase activity, transferring acyl groups other than amino-acyl groups	-	gi|158828372|gb|ABW81204.1|/3.12065e-165/alcohol acyl transferase [Citrus sinensis]
clementine0.9_009891m|PACid:19274577	1368	20	83	3.16835	13.42	2.08258	Up	3.97702e-09	5.12809e-07	PF02458 AT5G42830.1 HXXXD-type acyl-transferase family protein	-	GO:0016746//transferase activity, transferring acyl groups;GO:0016746//transferase activity, transferring acyl groups	-	gi|255538242|ref|XP_002510186.1|/1.83459e-178/Anthranilate N-benzoyltransferase protein, putative [Ricinus communis]
clementine0.9_024858m|PACid:19273044	432	60	123	30.0993	62.977	1.06509	Up	1.38594e-06	0.000108183	PF02704 AT1G22690.1 Gibberellin-regulated family protein	GO:0005618//cell wall;GO:0005618//cell wall	GO:0005488//binding;GO:0005488//binding	GO:0009725//response to hormone stimulus;GO:0000902//cell morphogenesis;GO:0009725//response to hormone stimulus;GO:0000902//cell morphogenesis	gi|255571758|ref|XP_002526822.1|/6.70159e-37/Gibberellin-regulated protein 1 precursor, putative [Ricinus communis]
clementine0.9_006329m|PACid:19285620	1692	55	398	7.04453	52.0288	2.88474	Up	0	0	PF03055 PTHR10543 KOG1285 AT4G19170.1 NCED4 nine-cis-epoxycarotenoid dioxygenase 4	-	-	-	-
clementine0.9_017950m|PACid:19269124	849	72	286	18.3787	74.5108	2.01942	Up	0	0	PF03181 AT1G49320.1 USPL1 unknown seed protein like 1	-	-	-	gi|255647731|gb|ACU24326.1|/2.05044e-69/unknown [Glycine max]
clementine0.9_005544m|PACid:19251602	1797	109	311	13.1452	38.2801	1.54206	Up	0	0	PF03321 AT2G14960.1 GH3.1 Auxin-responsive GH3 family protein	-	GO:0016881//acid-amino acid ligase activity;GO:0016881//acid-amino acid ligase activity	GO:0009725//response to hormone stimulus;GO:0048878//chemical homeostasis;GO:0009725//response to hormone stimulus;GO:0048878//chemical homeostasis	gi|300680026|gb|ADK27717.1|/0/GH3 [Dimocarpus longan]
clementine0.9_019423m|PACid:19283951	765	112	273	31.7282	78.9336	1.31487	Up	0	0	PF03330,PF01357 AT2G40610.1 EXPA8 expansin A8	GO:0044464//cell part	-	GO:0007047//cellular cell wall organization	-
clementine0.9_024262m|PACid:19267274	477	51	113	23.1708	52.3988	1.17722	Up	5.33458e-07	4.52839e-05	PF03760 AT5G06760.1 LEA4-5 Late Embryogenesis Abundant 4-5	-	-	-	gi|10334840|gb|AAG15415.1|/4.83571e-38/seed maturation protein [Glycine tabacina]
clementine0.9_007052m|PACid:19262392	1608	25	91	3.36933	12.5175	1.89341	Up	3.34436e-10	5.32302e-08	PF04043,PF01095 AT5G20860.1 Plant invertase/pectin methylesterase inhibitor superfamily	GO:0030312//external encapsulating structure;GO:0030312//external encapsulating structure	GO:0030234//enzyme regulator activity;GO:0004091//carboxylesterase activity;GO:0030234//enzyme regulator activity;GO:0004091//carboxylesterase activity	GO:0071555;GO:0071555	gi|255550291|ref|XP_002516196.1|/0/Pectinesterase-2 precursor, putative [Ricinus communis]
clementine0.9_025561m|PACid:19255437	372	43	122	25.0504	72.54	1.53394	Up	1.72779e-10	2.98308e-08	PF06596 AT2G06520.1 PSBX photosystem II subunit X	GO:0044464//cell part;GO:0044464//cell part	-	-	gi|118489056|gb|ABK96335.1|/1.9089e-23/unknown [Populus trichocarpa x Populus deltoides]
clementine0.9_006205m|PACid:19267228	1707	36	83	4.57044	10.7549	1.23458	Up	8.34462e-06	0.000526331	PF07732,PF00394,PF07731 PTHR11709 KOG1263 AT3G09220.1 LAC7 laccase 7	GO:0005576//extracellular region;GO:0005576//extracellular region	GO:0046914//transition metal ion binding;GO:0016682//oxidoreductase activity, acting on diphenols and related substances as donors, oxygen as acceptor;GO:0046914//transition metal ion binding;GO:0016682//oxidoreductase activity, acting on diphenols and related substances as donors, oxygen as acceptor	GO:0003006//reproductive developmental process;GO:0009808//lignin metabolic process;GO:0010038//response to metal ion;GO:0003006//reproductive developmental process;GO:0009808//lignin metabolic process;GO:0010038//response to metal ion	gi|255573939|ref|XP_002527888.1|/0/laccase, putative [Ricinus communis]
clementine0.9_016757m|PACid:19272148	918	333	930	78.6124	224.079	1.51118	Up	4.39648e-13	1.13379e-10	PF07859 PTHR23024 KOG1515 AT1G19190.1 alpha/beta-Hydrolases superfamily protein	-	-	-	gi|225428757|ref|XP_002285054.1|/8.68591e-117/PREDICTED: hypothetical protein [Vitis vinifera]
clementine0.9_016225m|PACid:19258252	951	80	175	18.2305	40.7022	1.15875	Up	6.87458e-10	1.0149e-07	PF07859 PTHR23024 KOG1515 AT1G19190.1 alpha/beta-Hydrolases superfamily protein	-	GO:0004871//signal transducer activity;GO:0004871//signal transducer activity	-	gi|255555509|ref|XP_002518791.1|/1.98566e-111/catalytic, putative [Ricinus communis]
clementine0.9_028325m|PACid:19252165	1755	48	10	5.92725	1.26033	-2.23356	Down	4.03764e-07	3.53042e-05	PF07992,PF00070,PF00036 PTHR22915 KOG2495 AT2G20800.1 NDB4 NAD(P)H dehydrogenase B4	GO:0005743//mitochondrial inner membrane;GO:0005743//mitochondrial inner membrane	GO:0030554//adenyl nucleotide binding;GO:0046872//metal ion binding;GO:0050136//NADH dehydrogenase (quinone) activity;GO:0030554//adenyl nucleotide binding;GO:0046872//metal ion binding;GO:0050136//NADH dehydrogenase (quinone) activity	GO:0008152//metabolic process;GO:0008152//metabolic process	gi|296084968|emb|CBI28383.3|/0/unnamed protein product [Vitis vinifera]
clementine0.9_027975m|PACid:19277581	2358	0	16	0.001	1.50085	10.5516	Up	1.28153e-05	0.000754583	PF08263,PF00560 PTHR23258 KOG0472 AT1G58190.2 RLP9 receptor like protein 9	-	-	-	gi|255581263|ref|XP_002531443.1|/2.33515e-137/serine-threonine protein kinase, plant-type, putative [Ricinus communis]
clementine0.9_035571m|PACid:19286308	1416	97	41	14.8456	6.40444	-1.21289	Down	2.64916e-06	0.000196259	PF08263,PF00560 PTHR23258 KOG0617 AT2G42800.1 RLP29 receptor like protein 29	GO:0031224//intrinsic to membrane;GO:0005618//cell wall	GO:0016628//oxidoreductase activity, acting on the CH-CH group of donors, NAD or NADP as acceptor;GO:0016772//transferase activity, transferring phosphorus-containing groups;GO:0005488//binding	GO:0008152//metabolic process	-
clementine0.9_010541m|PACid:19268605	1314	17	52	2.80377	8.75324	1.64245	Up	1.31578e-05	0.000770298	PF08693,PF00069,PF07714 PTHR23258 KOG1187 AT1G70250.1 receptor serine/threonine kinase, putative	-	GO:0004672//protein kinase activity;GO:0032559//adenyl ribonucleotide binding;GO:0004672//protein kinase activity;GO:0032559//adenyl ribonucleotide binding	GO:0006464//protein modification process;GO:0006464//protein modification process	gi|255551426|ref|XP_002516759.1|/7.93311e-115/serine/threonine kinase, putative [Ricinus communis]
clementine0.9_029593m|PACid:19269078	747	17	55	4.93194	16.2856	1.72337	Up	3.5218e-06	0.000253532	PF10950	-	-	-	gi|48426429|emb|CAA66109.3|/1.62776e-24/specific tissue protein 2 [Cicer arietinum]
clementine0.9_018766m|PACid:19269008	804	42	112	11.3209	30.8122	1.44451	Up	4.98054e-09	6.30239e-07	PF10950	-	-	-	gi|48426429|emb|CAA66109.3|/8.84367e-27/specific tissue protein 2 [Cicer arietinum]
B. List of differently expressed genes at stage primordia stage
GeneID	Gene_length	HBP-St-Expression	G1+HBP-St-Expression	HBP-St-RPKM	G1+HBP-St-RPKM	log2 Ratio(G1+HBP-St/HBP-St)	Up-Down-Regulation(G1+HBP-St/HBP-St)	P-value	FDR	Description	GO Component	GO Function	GO Process	Blast nr
clementine0.9_025215m|PACid:19286485	402	0	22	0.001	11.2653	13.4596	Up	2.45e-07	6.3e-06	-	GO:0000314//organellar small ribosomal subunit;GO:0043231//intracellular membrane-bounded organelle	GO:0005198//structural molecule activity	GO:0010467//gene expression	-
clementine0.9_020373m|PACid:19273095	714	0	21	0.001	6.05435	12.5638	Up	4.89e-07	1.2e-05	-	-	-	-	gi|296087190|emb|CBI33564.3|/1.22261e-18/unnamed protein product [Vitis vinifera]
clementine0.9_031975m|PACid:19286572	345	10	42	5.98014	25.0597	2.06712	Up	7.36e-06	0.000138946	-	-	-	-	-
clementine0.9_023461m|PACid:19276693	528	60	205	23.4449	79.922	1.76932	Up	0	0	-	-	-	-	-
clementine0.9_035724m|PACid:19280695	816	79	262	19.9741	66.0933	1.72637	Up	0	0	-	-	-	-	-
clementine0.9_025335m|PACid:19269103	393	244	718	128.094	376.078	1.55383	Up	2.66e-13	1.9e-11	-	-	-	-	gi|90811685|gb|ABD98040.1|/1.13065e-15/epicotyl-specific tissue protein [Striga asiatica]
clementine0.9_032375m|PACid:19261395	714	22	61	6.35704	17.5864	1.46804	Up	1.54e-05	0.000268681	-	-	-	-	gi|255580114|ref|XP_002530889.1|/1.44088e-27/conserved hypothetical protein [Ricinus communis]
clementine0.9_024700m|PACid:19286663	444	59	143	27.4157	66.2978	1.27396	Up	2.42e-09	8.71e-08	-	-	-	-	-
clementine0.9_023814m|PACid:19256878	507	36	82	14.6496	33.2929	1.18436	Up	2.07e-05	0.000351972	-	-	-	-	-
clementine0.9_024107m|PACid:19258376	486	280	616	118.865	260.91	1.13423	Up	0	0	-	-	-	-	-
clementine0.9_026531m|PACid:19269586	282	957	2073	700.154	1513.2	1.11186	Up	1.91e-13	1.41e-11	-	-	-	-	-
clementine0.9_033210m|PACid:19259328	327	155	64	97.7945	40.2883	-1.27939	Down	4.3e-10	1.69e-08	-	-	-	-	gi|255544143|ref|XP_002513134.1|/9.04563e-10/conserved hypothetical protein [Ricinus communis]
clementine0.9_032188m|PACid:19268536	621	58	150	19.2693	49.7217	1.36757	Up	1.08e-10	4.62e-09	AT1G16905.1 Curculin-like (mannose-binding) lectin family protein	GO:0016020//membrane;GO:0005576//extracellular region;GO:0005618//cell wall;GO:0016020//membrane;GO:0005576//extracellular region;GO:0005618//cell wall	-	-	gi|302142899|emb|CBI20194.3|/6.36787e-76/unnamed protein product [Vitis vinifera]
clementine0.9_024390m|PACid:19280940	468	51	108	22.483	47.5033	1.07919	Up	5.64e-06	0.00010891	AT1G23050.1 hydroxyproline-rich glycoprotein family protein	-	-	-	-
clementine0.9_022162m|PACid:19256790	612	42	94	14.1589	31.6171	1.159	Up	7.36e-06	0.00013917	AT1G52140.1	-	-	-	gi|296082237|emb|CBI21242.3|/2.34545e-67/unnamed protein product [Vitis vinifera]
clementine0.9_020241m|PACid:19268431	723	123	47	35.0992	13.3815	-1.3912	Down	3.09e-09	1.1e-07	AT1G78780.2 pathogenesis-related family protein	-	-	-	gi|87241090|gb|ABD32948.1|/5.50907e-91/Pathogen-related protein, related [Medicago truncatula]
clementine0.9_018109m|PACid:19271368	840	2027	4383	497.858	1074.08	1.1093	Up	0	0	AT2G33850.1	-	-	-	-
clementine0.9_023736m|PACid:19261207	513	103	50	41.4239	20.0631	-1.04591	Down	1.52e-05	0.000266311	AT2G44820.1	GO:0043231//intracellular membrane-bounded organelle;GO:0043231//intracellular membrane-bounded organelle	-	-	gi|118487182|gb|ABK95419.1|/2.87735e-37/unknown [Populus trichocarpa]
clementine0.9_008815m|PACid:19264711	1455	177	485	25.0981	68.6159	1.45097	Up	0	0	AT2G46630.1	-	-	GO:0030154//cell differentiation;GO:0000902//cell morphogenesis;GO:0030154//cell differentiation;GO:0000902//cell morphogenesis	gi|255585261|ref|XP_002533331.1|/1.85142e-67/conserved hypothetical protein [Ricinus communis]
clementine0.9_030254m|PACid:19255835	837	50	123	12.3247	30.25	1.29539	Up	2.1e-08	6.4e-07	AT3G01680.1	-	-	-	gi|255572050|ref|XP_002526966.1|/4.25616e-112/conserved hypothetical protein [Ricinus communis]
clementine0.9_021614m|PACid:19255132	645	50	17	15.9934	5.42545	-1.55966	Down	4.28e-05	0.000672489	AT3G16070.1	-	-	-	gi|224073909|ref|XP_002304197.1|/1.93387e-54/predicted protein [Populus trichocarpa]
clementine0.9_032587m|PACid:19258476	543	133	63	50.5339	23.8829	-1.08127	Down	4.28e-07	1.06e-05	AT3G28420.1 Putative membrane lipoprotein	-	-	-	gi|255628791|gb|ACU14740.1|/2.72099e-23/unknown [Glycine max]
clementine0.9_029479m|PACid:19267642	540	7	36	2.67445	13.7232	2.3593	Up	1.47e-05	0.000259962	AT3G51750.2	-	-	-	gi|297735625|emb|CBI18119.3|/2.27435e-14/unnamed protein product [Vitis vinifera]
clementine0.9_033126m|PACid:19283838	1119	25	83	4.60936	15.2684	1.72791	Up	1.31e-08	4.15e-07	AT3G54190.1 Transducin/WD40 repeat-like superfamily protein	GO:0009536//plastid	-	-	-
clementine0.9_010883m|PACid:19263600	1290	29	69	4.63809	11.0105	1.24727	Up	4.83e-05	0.000748725	AT4G00770.1	-	-	-	gi|296089140|emb|CBI38843.3|/3.97403e-18/unnamed protein product [Vitis vinifera]
clementine0.9_030580m|PACid:19265848	576	54	119	19.342	42.5276	1.13666	Up	6.67e-07	1.6e-05	AT4G16380.1 Heavy metal transport/detoxification superfamily protein	-	-	-	gi|119888002|gb|ABM05953.1|/2.30998e-18/proline-rich protein [Gossypium hirsutum]
clementine0.9_024531m|PACid:19251325	456	42	105	19.0027	47.3992	1.31866	Up	1.56e-07	4.15e-06	AT4G40090.1 AGP3 arabinogalactan protein 3	-	-	-	-
clementine0.9_022063m|PACid:19262678	618	16	67	5.34149	22.3168	2.06282	Up	4.85e-08	1.39e-06	AT5G20790.1	-	-	-	gi|21554913|gb|AAM63728.1|/2.59876e-21/unknown [Arabidopsis thaliana]
clementine0.9_008154m|PACid:19275823	1506	137	67	18.7684	9.1579	-1.03521	Down	7.32e-07	1.75e-05	AT5G24060.2 Pentatricopeptide repeat (PPR) superfamily protein	-	-	-	-
clementine0.9_001255m|PACid:19275376	3060	96	34	6.47263	2.2872	-1.50077	Down	3.09e-08	9.24e-07	AT5G51800.1 Protein kinase superfamily protein	-	-	-	-
clementine0.9_013021m|PACid:19256851	1140	10	45	1.80978	8.12557	2.16665	Up	2.89e-06	6.02e-05	AT5G53390.1 O-acyltransferase (WSD1-like) family protein	-	-	-	gi|224095483|ref|XP_002310400.1|/5.71343e-135/predicted protein [Populus trichocarpa]
clementine0.9_024382m|PACid:19263281	468	29	77	12.7845	33.8681	1.40554	Up	2.49e-06	5.3e-05	AT5G57685.1 GDU3 glutamine dumper 3	-	-	-	gi|30696912|ref|NP_680451.2|/4.41145e-17/AtGDU3 (Arabidopsis thaliana GLUTAMINE DUMPER 3)
clementine0.9_009406m|PACid:19252306	1407	10	70	1.46635	10.2412	2.80408	Up	1.6e-06	3.56e-05	PTHR11926 KOG1192 AT1G05680.1 UGT74E2 Uridine diphosphate glycosyltransferase 74E2	-	GO:0016758//transferase activity, transferring hexosyl groups;GO:0016758//transferase activity, transferring hexosyl groups	-	gi|242199344|gb|ACS87993.1|/0/UDP-glucosyltransferase family 1 protein [Citrus sinensis]
clementine0.9_008501m|PACid:19282818	1479	42	92	5.85884	12.8046	1.12797	Up	1.43e-05	0.00025363	PTHR11926 KOG1192 AT2G36750.1 UGT73C1 UDP-glucosyl transferase 73C1	-	GO:0035251//UDP-glucosyltransferase activity	GO:0016128;GO:0051553;GO:0009411//response to UV	-
clementine0.9_009667m|PACid:19275589	1386	0	15	0.001	2.22779	11.1214	Up	3.11e-05	0.000505703	PTHR11926 KOG1192 AT3G11340.1 UDP-Glycosyltransferase superfamily protein	-	GO:0035251//UDP-glucosyltransferase activity	-	-
clementine0.9_005280m|PACid:19284366	1839	109	263	12.2286	29.4388	1.26746	Up	0	0	PTHR11952:SF2 AT3G56040.1 UGP3 UDP-glucose pyrophosphorylase 3	GO:0043231//intracellular membrane-bounded organelle	GO:0016772//transferase activity, transferring phosphorus-containing groups	-	-
clementine0.9_011261m|PACid:19260817	1263	11	61	1.79688	9.94198	2.46804	Up	8.74e-07	2.04e-05	PTHR13683 KOG1339 AT1G03220.1 Eukaryotic aspartyl protease family protein	-	-	-	gi|255552241|ref|XP_002517165.1|/6.35435e-138/basic 7S globulin 2 precursor small subunit, putative [Ricinus communis]
clementine0.9_008863m|PACid:19251819	1452	0	68	0.001	9.64026	13.2349	Up	4.44e-16	4.09e-14	PTHR13683 KOG1339 AT5G10770.1 Eukaryotic aspartyl protease family protein	GO:0005576//extracellular region;GO:0005576//extracellular region	GO:0008233//peptidase activity;GO:0008233//peptidase activity	-	gi|255548664|ref|XP_002515388.1|/5.27283e-155/Aspartic proteinase nepenthesin-2 precursor, putative [Ricinus communis]
clementine0.9_009172m|PACid:19251972	1428	83	591	11.9917	85.1933	2.8287	Up	1.29e-13	1e-11	PTHR13683 KOG1339 AT5G10770.1 Eukaryotic aspartyl protease family protein	GO:0005576//extracellular region;GO:0005576//extracellular region	-	-	gi|255548664|ref|XP_002515388.1|/8.38476e-89/Aspartic proteinase nepenthesin-2 precursor, putative [Ricinus communis]
clementine0.9_008956m|PACid:19252017	1443	9	44	1.28679	6.27672	2.28624	Up	3.65e-06	7.33e-05	PTHR13683 KOG1339 AT5G10770.1 Eukaryotic aspartyl protease family protein	-	-	-	gi|224142001|ref|XP_002324349.1|/3.69742e-84/predicted protein [Populus trichocarpa]
clementine0.9_008899m|PACid:19251988	1446	488	1059	69.6277	150.756	1.11448	Up	1.28e-12	7.36e-11	PTHR13683 KOG1339 AT5G10770.1 Eukaryotic aspartyl protease family protein	GO:0005576//extracellular region;GO:0005576//extracellular region	GO:0008233//peptidase activity;GO:0008233//peptidase activity	-	gi|255548664|ref|XP_002515388.1|/1.80215e-155/Aspartic proteinase nepenthesin-2 precursor, putative [Ricinus communis]
clementine0.9_011165m|PACid:19278522	1269	48	104	7.80387	16.8701	1.11221	Up	5.02e-06	9.81e-05	PTHR13683 KOG1339 AT5G33340.1 CDR1 Eukaryotic aspartyl protease family protein	GO:0005576//extracellular region;GO:0005576//extracellular region	GO:0004175//endopeptidase activity;GO:0004175//endopeptidase activity	GO:0042743//hydrogen peroxide metabolic process;GO:0006952//defense response;GO:0009696//salicylic acid metabolic process;GO:0042743//hydrogen peroxide metabolic process;GO:0006952//defense response;GO:0009696//salicylic acid metabolic process	gi|255566010|ref|XP_002523993.1|/8.96798e-124/Aspartic proteinase nepenthesin-1 precursor, putative [Ricinus communis]
clementine0.9_007533m|PACid:19276485	1563	10	37	1.31999	4.87292	1.88426	Up	6.53e-05	0.000970981	PTHR16166 AT4G17140.3 pleckstrin homology (PH) domain-containing protein	-	-	GO:0033036	-
clementine0.9_029798m|PACid:19273605	1836	27	145	3.03404	16.257	2.42175	Up	3.53e-11	1.6e-09	PTHR18958:SF80 AT3G18670.1 Ankyrin repeat family protein	-	-	-	gi|255544802|ref|XP_002513462.1|/1.2257e-74/ankyrin repeat-containing protein, putative [Ricinus communis]
clementine0.9_027950m|PACid:19284945	1188	84	40	14.5879	6.9309	-1.07366	Down	6.67e-05	0.000988103	PTHR23023 KOG1399 AT4G13260.1 YUC2 Flavin-binding monooxygenase family protein	-	GO:0030554//adenyl nucleotide binding;GO:0016709//oxidoreductase activity, acting on paired donors, with incorporation or reduction of molecular oxygen, NADH or NADPH as one donor, and incorporation of one atom of oxygen	GO:0008152//metabolic process	-
clementine0.9_011592m|PACid:19256995	1239	310	144	51.6204	23.9242	-1.10947	Down	2.89e-15	2.57e-13	PTHR23023 KOG1399 AT5G11320.1 YUC4 Flavin-binding monooxygenase family protein	-	GO:0016709//oxidoreductase activity, acting on paired donors, with incorporation or reduction of molecular oxygen, NADH or NADPH as one donor, and incorporation of one atom of oxygen;GO:0030554//adenyl nucleotide binding;GO:0016709//oxidoreductase activity, acting on paired donors, with incorporation or reduction of molecular oxygen, NADH or NADPH as one donor, and incorporation of one atom of ox…	GO:0009793//embryo development ending in seed dormancy;GO:0009653//anatomical structure morphogenesis;GO:0048366//leaf development;GO:0009908//flower development;GO:0009850//auxin metabolic process;GO:0009793//embryo development ending in seed dormancy;GO:0009653//anatomical structure morphogenesis;GO:0048366//leaf development;GO:0009908//flower development;GO:0009850//auxin metabolic process	gi|224092404|ref|XP_002309594.1|/9.42931e-179/flavine-containing monoxygenase [Populus trichocarpa]
clementine0.9_000343m|PACid:19267140	4371	35	78	1.65203	3.67333	1.15285	Up	4.85e-05	0.000751322	PF00005,PF01061,PF08370 PTHR19241 KOG0065 AT2G36380.1 PDR6 pleiotropic drug resistance 6	GO:0016020//membrane;GO:0016020//membrane	GO:0015405//P-P-bond-hydrolysis-driven transmembrane transporter activity;GO:0015604//phosphonate transmembrane transporter activity;GO:0017111//nucleoside-triphosphatase activity;GO:0032559//adenyl ribonucleotide binding;GO:0015405//P-P-bond-hydrolysis-driven transmembrane transporter activity;GO:0015604//phosphonate transmembrane transporter activity;GO:0017111//nucleoside-triphosphatase activi…	GO:0015893//drug transport;GO:0015893//drug transport	gi|255587046|ref|XP_002534113.1|/0/ATP-binding cassette transporter, putative [Ricinus communis]
clementine0.9_033245m|PACid:19260291	4260	332	948	16.079	45.8084	1.51043	Up	0	0	PF00005,PF01061,PF08370 PTHR19241 KOG0065 AT3G53480.1 PDR9 pleiotropic drug resistance 9	GO:0031224//intrinsic to membrane;GO:0031224//intrinsic to membrane	GO:0017111//nucleoside-triphosphatase activity;GO:0015604//phosphonate transmembrane transporter activity;GO:0032559//adenyl ribonucleotide binding;GO:0017111//nucleoside-triphosphatase activity;GO:0015604//phosphonate transmembrane transporter activity;GO:0032559//adenyl ribonucleotide binding	GO:0060918//auxin transport;GO:0015893//drug transport;GO:0071365;GO:0048513//organ development;GO:0060918//auxin transport;GO:0015893//drug transport;GO:0071365;GO:0048513//organ development	gi|297736800|emb|CBI26001.3|/0/unnamed protein product [Vitis vinifera]
clementine0.9_015505m|PACid:19254401	990	144	54	30.0094	11.2281	-1.41831	Down	7.49e-11	3.28e-09	PF00010 AT1G72210.1 basic helix-loop-helix (bHLH) DNA-binding superfamily protein	GO:0043231//intracellular membrane-bounded organelle;GO:0043231//intracellular membrane-bounded organelle	-	GO:0010468//regulation of gene expression;GO:0010468//regulation of gene expression	gi|302142009|emb|CBI19212.3|/3.0446e-94/unnamed protein product [Vitis vinifera]
clementine0.9_016508m|PACid:19251355	933	179	86	39.5824	18.9742	-1.06082	Down	7.49e-09	2.5e-07	PF00010 KOG4029 AT1G72210.1 basic helix-loop-helix (bHLH) DNA-binding superfamily protein	-	-	-	gi|297741839|emb|CBI33152.3|/6.9421e-61/unnamed protein product [Vitis vinifera]
clementine0.9_025035m|PACid:19279300	417	18	84	8.90568	41.4657	2.21912	Up	1.11e-08	3.59e-07	PF00036 AT2G44310.1 Calcium-binding EF-hand family protein	-	GO:0046872//metal ion binding;GO:0046872//metal ion binding	-	gi|224064874|ref|XP_002301594.1|/8.03189e-54/predicted protein [Populus trichocarpa]
clementine0.9_017416m|PACid:19258489	882	145	49	33.918	11.436	-1.56847	Down	1.93e-12	1.07e-10	PF00046,PF02183 PTHR19418 KOG0483 K09338 AT5G15150.1 HB-3 homeobox 3	-	GO:0003677//DNA binding;GO:0003677//DNA binding	GO:0010468//regulation of gene expression;GO:0006350//transcription;GO:0010468//regulation of gene expression;GO:0006350//transcription	gi|255552908|ref|XP_002517497.1|/7.71303e-99/homeobox protein, putative [Ricinus communis]
clementine0.9_008151m|PACid:19278179	1506	28	88	3.83587	12.0283	1.64881	Up	1.47e-08	4.6e-07	PF00067 PTHR19383 KOG0156 AT2G45550.1 CYP76C4 cytochrome P450, family 76, subfamily C, polypeptide 4	-	GO:0016491//oxidoreductase activity;GO:0005506//iron ion binding;GO:0016491//oxidoreductase activity;GO:0005506//iron ion binding	-	gi|7406712|emb|CAB85635.1|/7.92328e-162/putative ripening-related P-450 enzyme [Vitis vinifera]
clementine0.9_008153m|PACid:19278149	1506	39	107	5.34282	14.6253	1.45279	Up	1.2e-08	3.83e-07	PF00067 PTHR19383 KOG0156 AT2G45550.1 CYP76C4 cytochrome P450, family 76, subfamily C, polypeptide 4	-	GO:0004497//monooxygenase activity;GO:0005506//iron ion binding;GO:0004497//monooxygenase activity;GO:0005506//iron ion binding	-	gi|7406712|emb|CAB85635.1|/4.05985e-166/putative ripening-related P-450 enzyme [Vitis vinifera]
clementine0.9_008374m|PACid:19278126	1488	36	80	4.99149	11.0671	1.14873	Up	4.07e-05	0.000644633	PF00067 PTHR19383 KOG0156 AT2G45550.1 CYP76C4 cytochrome P450, family 76, subfamily C, polypeptide 4	-	GO:0004497//monooxygenase activity;GO:0005506//iron ion binding;GO:0004497//monooxygenase activity;GO:0005506//iron ion binding	-	gi|7406712|emb|CAB85635.1|/1.51812e-165/putative ripening-related P-450 enzyme [Vitis vinifera]
clementine0.9_007355m|PACid:19264983	1578	50	238	6.53723	31.0468	2.24769	Up	2.33e-14	1.97e-12	PF00067 PTHR19383 KOG0156 AT3G25180.1 CYP82G1 cytochrome P450, family 82, subfamily G, polypeptide 1	-	GO:0016709//oxidoreductase activity, acting on paired donors, with incorporation or reduction of molecular oxygen, NADH or NADPH as one donor, and incorporation of one atom of oxygen;GO:0005506//iron ion binding;GO:0016709//oxidoreductase activity, acting on paired donors, with incorporation or reduction of molecular oxygen, NADH or NADPH as one donor, and incorporation of one atom of oxygen;GO:0…	GO:0008152//metabolic process;GO:0008152//metabolic process	gi|255580537|ref|XP_002531093.1|/0/cytochrome P450, putative [Ricinus communis]
clementine0.9_007981m|PACid:19268385	1524	10	53	1.35377	7.15875	2.40272	Up	1.62e-06	3.59e-05	PF00067 PTHR19383 KOG0156 AT3G48280.1 CYP71A25 cytochrome P450, family 71, subfamily A, polypeptide 25	GO:0016020//membrane;GO:0016020//membrane	GO:0016491//oxidoreductase activity;GO:0005506//iron ion binding;GO:0016491//oxidoreductase activity;GO:0005506//iron ion binding	-	gi|224139378|ref|XP_002323083.1|/7.05189e-158/cytochrome P450 [Populus trichocarpa]
clementine0.9_007273m|PACid:19283786	1587	58	210	7.54018	27.2388	1.85299	Up	0	0	PF00067 PTHR19383 KOG0156 AT4G31940.1 CYP82C4 cytochrome P450, family 82, subfamily C, polypeptide 4	-	GO:0004497//monooxygenase activity;GO:0005506//iron ion binding	-	-
clementine0.9_006511m|PACid:19266156	1665	0	17	0.001	2.10175	11.0374	Up	7.79e-06	0.000146297	PF00067 PTHR19383 KOG0156 AT5G05260.1 CYP79A2 cytochrome p450 79a2	-	GO:0004497//monooxygenase activity;GO:0005506//iron ion binding;GO:0004497//monooxygenase activity;GO:0005506//iron ion binding	GO:0019758;GO:0019758	gi|225436668|ref|XP_002276655.1|/0/PREDICTED: hypothetical protein [Vitis vinifera]
clementine0.9_008098m|PACid:19277748	1512	63	224	8.59646	30.496	1.8268	Up	0	0	PF00067 PTHR19383 KOG0156 AT5G06900.1 CYP93D1 cytochrome P450, family 93, subfamily D, polypeptide 1	-	GO:0046872//metal ion binding;GO:0016491//oxidoreductase activity;GO:0046872//metal ion binding;GO:0016491//oxidoreductase activity	-	gi|133874240|dbj|BAF49323.1|/4.23344e-155/flavone synthase II [Lobelia erinus]
clementine0.9_007854m|PACid:19274771	1536	23	170	3.08935	22.7826	2.88256	Up	4.56e-10	1.79e-08	PF00067 PTHR19383 KOG0156 AT5G07990.1 TT7 Cytochrome P450 superfamily protein	-	GO:0016709//oxidoreductase activity, acting on paired donors, with incorporation or reduction of molecular oxygen, NADH or NADPH as one donor, and incorporation of one atom of oxygen;GO:0005506//iron ion binding;GO:0016709//oxidoreductase activity, acting on paired donors, with incorporation or reduction of molecular oxygen, NADH or NADPH as one donor, and incorporation of one atom of oxygen;GO:0…	GO:0008152//metabolic process;GO:0008152//metabolic process	gi|255560607|ref|XP_002521317.1|/0/flavonoid 3-hydroxylase, putative [Ricinus communis]
clementine0.9_008918m|PACid:19273897	1446	47	331	6.70595	47.1201	2.81283	Up	0	0	PF00067 PTHR19383 KOG0156 AT5G07990.1 TT7 Cytochrome P450 superfamily protein	-	GO:0004497//monooxygenase activity;GO:0005506//iron ion binding;GO:0004497//monooxygenase activity;GO:0005506//iron ion binding	-	gi|297742991|emb|CBI35858.3|/1.67896e-169/unnamed protein product [Vitis vinifera]
clementine0.9_031365m|PACid:19272729	1476	551	97	77.0186	13.5279	-2.50927	Down	2.06e-78	4.57e-76	PF00067 PTHR19383 KOG0156 AT5G09970.1 CYP78A7 cytochrome P450, family 78, subfamily A, polypeptide 7	-	GO:0004497//monooxygenase activity;GO:0005506//iron ion binding;GO:0004497//monooxygenase activity;GO:0005506//iron ion binding	GO:0048522//positive regulation of cellular process;GO:0048827//phyllome development;GO:0009791//post-embryonic development;GO:0010073//meristem maintenance;GO:0008152//metabolic process;GO:0048522//positive regulation of cellular process;GO:0048827//phyllome development;GO:0009791//post-embryonic development;GO:0010073//meristem maintenance;GO:0008152//metabolic process	gi|224062770|ref|XP_002300886.1|/0/cytochrome P450 [Populus trichocarpa]
clementine0.9_007490m|PACid:19259831	1566	253	39	33.3318	5.12648	-2.70086	Down	6.5e-40	1.1e-37	PF00067 PTHR19383 KOG0156 K00517 AT1G13710.1 CYP78A5 cytochrome P450, family 78, subfamily A, polypeptide 5	GO:0043231//intracellular membrane-bounded organelle;GO:0043231//intracellular membrane-bounded organelle	GO:0016709//oxidoreductase activity, acting on paired donors, with incorporation or reduction of molecular oxygen, NADH or NADPH as one donor, and incorporation of one atom of oxygen;GO:0005506//iron ion binding;GO:0016709//oxidoreductase activity, acting on paired donors, with incorporation or reduction of molecular oxygen, NADH or NADPH as one donor, and incorporation of one atom of oxygen;GO:0…	GO:0009965//leaf morphogenesis;GO:0010073//meristem maintenance;GO:0045927//positive regulation of growth;GO:0008152//metabolic process;GO:0003006//reproductive developmental process;GO:0008283//cell proliferation;GO:0009965//leaf morphogenesis;GO:0010073//meristem maintenance;GO:0045927//positive regulation of growth;GO:0008152//metabolic process;GO:0003006//reproductive developmental process;GO…	gi|297738100|emb|CBI27301.3|/0/unnamed protein product [Vitis vinifera]
clementine0.9_007646m|PACid:19257867	1551	68	208	9.0454	27.6056	1.60971	Up	0	0	PF00067 PTHR19383 KOG0156 1.14.13.21 K05280 AT5G07990.1 TT7 Cytochrome P450 superfamily protein	GO:0031090//organelle membrane;GO:0043231//intracellular membrane-bounded organelle;GO:0031224//intrinsic to membrane;GO:0031090//organelle membrane;GO:0043231//intracellular membrane-bounded organelle;GO:0031224//intrinsic to membrane	GO:0016709//oxidoreductase activity, acting on paired donors, with incorporation or reduction of molecular oxygen, NADH or NADPH as one donor, and incorporation of one atom of oxygen;GO:0005506//iron ion binding;GO:0016709//oxidoreductase activity, acting on paired donors, with incorporation or reduction of molecular oxygen, NADH or NADPH as one donor, and incorporation of one atom of oxygen;GO:0…	GO:0009699//phenylpropanoid biosynthetic process;GO:0009699//phenylpropanoid biosynthetic process	gi|78183424|dbj|BAE47006.1|/0/flavonoid 3'-hydroxylase [Vitis vinifera]
clementine0.9_009157m|PACid:19272504	1428	31	76	4.47883	10.9555	1.29046	Up	1.18e-05	0.000211517	PF00067 PTHR19383 KOG0157 AT1G12740.1 CYP87A2 cytochrome P450, family 87, subfamily A, polypeptide 2	GO:0031410//cytoplasmic vesicle;GO:0031410//cytoplasmic vesicle	GO:0046872//metal ion binding;GO:0004497//monooxygenase activity;GO:0046872//metal ion binding;GO:0004497//monooxygenase activity	-	gi|224058595|ref|XP_002299557.1|/1.96813e-138/cytochrome P450 [Populus trichocarpa]
clementine0.9_005216m|PACid:19267717	1848	50	175	5.58211	19.4932	1.80408	Up	2.33e-14	1.98e-12	PF00069 PTHR13902 KOG0584 AT3G51630.1 WNK5 with no lysine (K) kinase 5	GO:0043231//intracellular membrane-bounded organelle;GO:0043231//intracellular membrane-bounded organelle	GO:0004674//protein serine/threonine kinase activity;GO:0004674//protein serine/threonine kinase activity	GO:0009648//photoperiodism;GO:0006464//protein modification process;GO:0009648//photoperiodism;GO:0006464//protein modification process	gi|255584247|ref|XP_002532861.1|/0/kinase, putative [Ricinus communis]
clementine0.9_005489m|PACid:19281631	1806	12	44	1.37086	5.01512	1.8712	Up	1.41e-05	0.000250615	PF00069 PTHR13902 KOG0584 AT5G58350.1 WNK4 with no lysine (K) kinase 4	GO:0043231//intracellular membrane-bounded organelle	GO:0004702//receptor signaling protein serine/threonine kinase activity;GO:0032559//adenyl ribonucleotide binding	GO:0009648//photoperiodism;GO:0006464//protein modification process	-
clementine0.9_003600m|PACid:19254954	2160	50	109	4.77581	10.3877	1.12106	Up	2.56e-06	5.44e-05	PF00069,PF07714 PTHR23258 KOG1187 AT1G69730.1 Wall-associated kinase family protein	-	GO:0004672//protein kinase activity;GO:0004672//protein kinase activity	-	gi|255545824|ref|XP_002513972.1|/0/kinase, putative [Ricinus communis]
clementine0.9_025390m|PACid:19259263	390	64	139	33.8568	73.3663	1.11567	Up	1.19e-07	3.23e-06	PF00085 PTHR10438 KOG0907 AT1G59730.1 TH7 thioredoxin H-type 7	GO:0043231//intracellular membrane-bounded organelle;GO:0044444//cytoplasmic part;GO:0016020//membrane;GO:0043231//intracellular membrane-bounded organelle;GO:0044444//cytoplasmic part;GO:0016020//membrane	GO:0016667//oxidoreductase activity, acting on sulfur group of donors;GO:0016667//oxidoreductase activity, acting on sulfur group of donors	-	gi|255632962|gb|ACU16835.1|/7.0752e-34/unknown [Glycine max]
clementine0.9_012615m|PACid:19282208	1167	254	519	44.9049	91.5467	1.02764	Up	3.05e-13	2.13e-11	PF00096 AT2G29660.1 zinc finger (C2H2 type) family protein	GO:0031224//intrinsic to membrane;GO:0031410//cytoplasmic vesicle	GO:0046914//transition metal ion binding	GO:0010468//regulation of gene expression	-
clementine0.9_018741m|PACid:19272128	804	78	163	20.0156	41.7328	1.06006	Up	3.72e-08	1.1e-06	PF00096 PTHR11389 AT1G27730.1 STZ salt tolerance zinc finger	-	-	-	-
clementine0.9_022456m|PACid:19284030	594	14	53	4.86264	18.3669	1.9173	Up	1.3e-06	2.94e-05	PF00097 PTHR22764 AT3G10910.1 RING/U-box superfamily protein	-	GO:0046914//transition metal ion binding	-	-
clementine0.9_013901m|PACid:19256435	1083	4	29	0.762013	5.51208	2.85471	Up	5.21e-05	0.000793586	PF00097 PTHR22765 KOG1493 AT4G33565.1 RING/U-box superfamily protein	-	GO:0005488//binding;GO:0005488//binding	-	gi|255563198|ref|XP_002522602.1|/3.36834e-81/ring finger protein, putative [Ricinus communis]
clementine0.9_035572m|PACid:19256024	702	37	131	10.8741	38.4132	1.8207	Up	2.87e-13	2.02e-11	PF00107 PTHR11695 KOG1198 AT1G23740.1 Oxidoreductase, zinc-binding dehydrogenase family protein	GO:0009526//plastid envelope;GO:0009532//plastid stroma;GO:0005576//extracellular region;GO:0009526//plastid envelope;GO:0009532//plastid stroma;GO:0005576//extracellular region	GO:0046914//transition metal ion binding;GO:0016655//oxidoreductase activity, acting on NADH or NADPH, quinone or similar compound as acceptor;GO:0046914//transition metal ion binding;GO:0016655//oxidoreductase activity, acting on NADH or NADPH, quinone or similar compound as acceptor	GO:0006950//response to stress;GO:0008152//metabolic process;GO:0006950//response to stress;GO:0008152//metabolic process	gi|118481558|gb|ABK92721.1|/3.14473e-96/unknown [Populus trichocarpa]
clementine0.9_024511m|PACid:19257588	459	124	58	55.7365	26.0113	-1.09949	Down	7.53e-07	1.8e-05	PF00111 K02639 AT4G14890.1 FdC2 2Fe-2S ferredoxin-like superfamily protein	GO:0009536//plastid;GO:0009536//plastid	GO:0051536//iron-sulfur cluster binding;GO:0043169//cation binding;GO:0051536//iron-sulfur cluster binding;GO:0043169//cation binding	GO:0006091//generation of precursor metabolites and energy;GO:0006091//generation of precursor metabolites and energy	gi|255552179|ref|XP_002517134.1|/1.83113e-49/Ferredoxin-1, putative [Ricinus communis]
clementine0.9_018504m|PACid:19273743	816	183	690	46.2692	174.062	1.91148	Up	2.73e-13	1.94e-11	PF00139 PTHR19328:SF6 AT5G06740.1 Concanavalin A-like lectin protein kinase family protein	-	-	-	gi|11596188|gb|AAG38522.1|AF283537_1/1.98788e-50/lectin-related protein precursor [Citrus x paradisi]
clementine0.9_035431m|PACid:19257113	795	17	59	4.41177	15.2768	1.79191	Up	9.57e-07	2.21e-05	PF00139 PTHR19328:SF6 AT5G06740.1 Concanavalin A-like lectin protein kinase family protein	-	GO:0005488//binding;GO:0005488//binding	-	gi|11596188|gb|AAG38522.1|AF283537_1/6.38198e-46/lectin-related protein precursor [Citrus x paradisi]
clementine0.9_016030m|PACid:19251653	960	45	160	9.67101	34.308	1.8268	Up	1.22e-14	1.06e-12	PF00141 AT5G05340.1 Peroxidase superfamily protein	-	-	-	gi|205326623|gb|ACI03401.1|/2.21869e-126/peroxidase 1 [Litchi chinensis]
clementine0.9_020145m|PACid:19265781	726	77	227	21.8819	64.3629	1.55649	Up	0	0	PF00141 AT5G06720.1 PA2 peroxidase 2	-	GO:0016209//antioxidant activity;GO:0005506//iron ion binding;GO:0003824//catalytic activity;GO:0016209//antioxidant activity;GO:0005506//iron ion binding;GO:0003824//catalytic activity	GO:0006950//response to stress;GO:0008152//metabolic process;GO:0006950//response to stress;GO:0008152//metabolic process	gi|110007377|gb|ABG49115.1|/4.71254e-82/peroxidase [Citrus maxima]
clementine0.9_020100m|PACid:19282646	729	43	105	12.1695	29.6489	1.28471	Up	2.73e-07	6.97e-06	PF00141 AT5G06720.1 PA2 peroxidase 2	-	GO:0016209//antioxidant activity;GO:0005506//iron ion binding;GO:0003824//catalytic activity	GO:0006950//response to stress;GO:0008152//metabolic process	-
clementine0.9_022835m|PACid:19265611	570	332	720	120.169	260.018	1.11354	Up	0	0	PF00141 AT5G06720.1 PA2 peroxidase 2	-	GO:0016209//antioxidant activity;GO:0005506//iron ion binding;GO:0016209//antioxidant activity;GO:0005506//iron ion binding	-	gi|110007377|gb|ABG49115.1|/1.30688e-50/peroxidase [Citrus maxima]
clementine0.9_014847m|PACid:19272751	1032	242	636	48.3801	126.86	1.39075	Up	3.72e-13	2.49e-11	PF00141 1.11.1.7 K00430 AT1G71695.1 Peroxidase superfamily protein	GO:0005618//cell wall;GO:0043231//intracellular membrane-bounded organelle;GO:0005618//cell wall;GO:0043231//intracellular membrane-bounded organelle	GO:0016209//antioxidant activity;GO:0005506//iron ion binding;GO:0003824//catalytic activity;GO:0016209//antioxidant activity;GO:0005506//iron ion binding;GO:0003824//catalytic activity	GO:0006950//response to stress;GO:0008152//metabolic process;GO:0006950//response to stress;GO:0008152//metabolic process	gi|218138216|gb|ACK57683.1|/8.47242e-127/peroxidase 4 [Litchi chinensis]
clementine0.9_016069m|PACid:19284164	960	16	74	3.43858	15.8674	2.20618	Up	3.97e-08	1.16e-06	PF00141 1.11.1.7 K00430 AT5G05340.1 Peroxidase superfamily protein	GO:0005576//extracellular region;GO:0030312//external encapsulating structure	GO:0005506//iron ion binding;GO:0003824//catalytic activity;GO:0016209//antioxidant activity	GO:0008152//metabolic process;GO:0006950//response to stress	-
clementine0.9_014469m|PACid:19265649	1053	168	526	32.9163	102.826	1.64333	Up	1.34e-13	1.03e-11	PF00141 1.11.1.7 K00430 AT5G06720.1 PA2 peroxidase 2	-	GO:0016209//antioxidant activity;GO:0005506//iron ion binding;GO:0003824//catalytic activity;GO:0016209//antioxidant activity;GO:0005506//iron ion binding;GO:0003824//catalytic activity	GO:0006950//response to stress;GO:0008152//metabolic process;GO:0006950//response to stress;GO:0008152//metabolic process	gi|110007377|gb|ABG49115.1|/8.44535e-130/peroxidase [Citrus maxima]
clementine0.9_015773m|PACid:19252184	975	10	78	2.11605	16.4678	2.9602	Up	1.6e-06	3.57e-05	PF00141 1.11.1.7 K00430 AT5G14130.1 Peroxidase superfamily protein	-	GO:0005506//iron ion binding;GO:0003824//catalytic activity;GO:0016209//antioxidant activity;GO:0005506//iron ion binding;GO:0003824//catalytic activity;GO:0016209//antioxidant activity	GO:0008152//metabolic process;GO:0006950//response to stress;GO:0008152//metabolic process;GO:0006950//response to stress	gi|255536873|ref|XP_002509503.1|/1.50848e-130/Peroxidase 55 precursor, putative [Ricinus communis]
clementine0.9_006196m|PACid:19279219	1710	63	135	7.60108	16.2511	1.09627	Up	2.68e-07	6.86e-06	PF00152 PTHR22594 KOG0554 6.1.1.22 K01893 AT3G07420.1 NS2 asparaginyl-tRNA synthetase 2	GO:0009536//plastid;GO:0009536//plastid	GO:0004812//aminoacyl-tRNA ligase activity;GO:0032559//adenyl ribonucleotide binding;GO:0004812//aminoacyl-tRNA ligase activity;GO:0032559//adenyl ribonucleotide binding	GO:0010038//response to metal ion;GO:0006418//tRNA aminoacylation for protein translation;GO:0003006//reproductive developmental process;GO:0010038//response to metal ion;GO:0006418//tRNA aminoacylation for protein translation;GO:0003006//reproductive developmental process	gi|255584663|ref|XP_002533054.1|/0/aspartyl-tRNA synthetase, putative [Ricinus communis]
clementine0.9_009044m|PACid:19264397	1434	10	39	1.43874	5.59837	1.9602	Up	2.63e-05	0.000435242	PF00155 PTHR11751 KOG0256 4.4.1.14 K01762 AT3G61510.1 ACS1 ACC synthase 1	-	GO:0016740//transferase activity;GO:0048037//cofactor binding;GO:0016846//carbon-sulfur lyase activity;GO:0016740//transferase activity;GO:0048037//cofactor binding;GO:0016846//carbon-sulfur lyase activity	GO:0003006//reproductive developmental process;GO:0006555//methionine metabolic process;GO:0003006//reproductive developmental process;GO:0006555//methionine metabolic process	gi|6434142|emb|CAB60831.1|/0/ACC synthase [Citrus sinensis]
clementine0.9_011168m|PACid:19252299	1269	36	88	5.85291	14.2747	1.28624	Up	2.52e-06	5.35e-05	PF00155 PTHR11751 KOG0259 AT5G36160.1 Tyrosine transaminase family protein	-	GO:0016846//carbon-sulfur lyase activity;GO:0070547;GO:0048037//cofactor binding;GO:0016846//carbon-sulfur lyase activity;GO:0070547;GO:0048037//cofactor binding	GO:0044237//cellular metabolic process;GO:0044237//cellular metabolic process	gi|224133454|ref|XP_002328046.1|/0/aminotransferase family protein [Populus trichocarpa]
clementine0.9_035307m|PACid:19283745	957	54	115	11.6416	24.7362	1.08733	Up	2.43e-06	5.19e-05	PF00168 AT2G40815.1 Calcium-dependent lipid-binding (CaLB domain) family protein	-	-	-	-
clementine0.9_002874m|PACid:19274856	2349	22	62	1.93228	5.43319	1.49149	Up	1.03e-05	0.000188482	PF00168,PF08372 PTHR10024 AT1G22610.1 C2 calcium/lipid-binding plant phosphoribosyltransferase family protein	GO:0030312//external encapsulating structure;GO:0009536//plastid;GO:0030312//external encapsulating structure;GO:0009536//plastid	-	-	gi|255561614|ref|XP_002521817.1|/0/synaptotagmin, putative [Ricinus communis]
clementine0.9_021145m|PACid:19276273	672	5	37	1.53508	11.3339	2.88426	Up	2.77e-05	0.000457165	PF00182 PTHR22595 KOG4742 AT3G54420.1 EP3 homolog of carrot EP3-3 chitinase	GO:0030312//external encapsulating structure	-	GO:0009793//embryo development ending in seed dormancy;GO:0033554//cellular response to stress;GO:0008152//metabolic process	-
clementine0.9_020680m|PACid:19276390	696	83	349	24.6036	103.22	2.06877	Up	1.29e-13	9.98e-12	PF00182 PTHR22595 KOG4742 AT3G54420.1 EP3 homolog of carrot EP3-3 chitinase	GO:0031410//cytoplasmic vesicle	GO:0004553//hydrolase activity, hydrolyzing O-glycosyl compounds;GO:0030247//polysaccharide binding	GO:0009607//response to biotic stimulus;GO:0006026	-
clementine0.9_015536m|PACid:19284841	990	142	432	29.5926	89.8245	1.60187	Up	2.96e-13	2.07e-11	PF00187,PF00182 PTHR22595 KOG4742 3.2.1.14 K01183 AT3G12500.1 HCHIB basic chitinase	-	-	GO:0005975//carbohydrate metabolic process;GO:0043170;GO:0009056//catabolic process	-
clementine0.9_021133m|PACid:19261432	672	4	92	1.22807	28.1815	4.52029	Up	4.57e-05	0.000713288	PF00197 AT1G17860.1 Kunitz family trypsin and protease inhibitor protein	-	-	-	gi|87299377|dbj|BAE79511.1|/9.96327e-113/miraculin-like protein 2 [Citrus jambhiri]
clementine0.9_021048m|PACid:19258679	675	1866	5521	570.346	1683.68	1.56171	Up	5.14e-12	2.59e-10	PF00197 AT1G17860.1 Kunitz family trypsin and protease inhibitor protein	-	-	-	gi|11596182|gb|AAG38519.1|AF283534_1/1.04309e-101/miraculin-like protein 3 [Citrus x paradisi]
clementine0.9_017716m|PACid:19267536	864	1576	3205	376.334	763.591	1.02079	Up	5.64e-12	2.83e-10	PF00230 PTHR19139 KOG0223 K09872 AT4G00430.1 PIP1;4 plasma membrane intrinsic protein 1;4	GO:0031224//intrinsic to membrane;GO:0031224//intrinsic to membrane	-	GO:0006810//transport;GO:0006810//transport	gi|224140389|ref|XP_002323565.1|/7.32714e-155/aquaporin, MIP family, PIP subfamily [Populus trichocarpa]
clementine0.9_025331m|PACid:19266769	393	432	194	226.789	101.614	-1.15824	Down	4.82e-22	5.69e-20	PF00234 AT1G12100.1 Bifunctional inhibitor/lipid-transfer protein/seed storage 2S albumin superfamily protein	-	-	-	gi|255577807|ref|XP_002529777.1|/9.52724e-31/14 kDa proline-rich protein DC2.15 precursor, putative [Ricinus communis]
clementine0.9_031124m|PACid:19272365	726	28	71	7.95705	20.1311	1.33912	Up	1.32e-05	0.000236134	PF00249 PTHR10641 KOG0048 AT4G21440.1 MYB102 MYB-like 102	GO:0043231//intracellular membrane-bounded organelle;GO:0043231//intracellular membrane-bounded organelle	GO:0003676//nucleic acid binding;GO:0001071;GO:0003676//nucleic acid binding;GO:0001071	GO:0010468//regulation of gene expression;GO:0009725//response to hormone stimulus;GO:0006970//response to osmotic stress;GO:0010468//regulation of gene expression;GO:0009725//response to hormone stimulus;GO:0006970//response to osmotic stress	gi|302143097|emb|CBI20392.3|/4.28213e-67/unnamed protein product [Vitis vinifera]
clementine0.9_016235m|PACid:19252791	951	27	87	5.85752	18.8315	1.68479	Up	1.07e-08	3.46e-07	PF00249 PTHR10641 KOG0048 K09422 AT1G68320.1 MYB62 myb domain protein 62	GO:0043231//intracellular membrane-bounded organelle;GO:0043231//intracellular membrane-bounded organelle	-	GO:0044249//cellular biosynthetic process;GO:0009267//cellular response to starvation;GO:0010468//regulation of gene expression;GO:0009685//gibberellin metabolic process;GO:0010033//response to organic substance;GO:0044249//cellular biosynthetic process;GO:0009267//cellular response to starvation;GO:0010468//regulation of gene expression;GO:0009685//gibberellin metabolic process;GO:0010033//respo…	gi|297734217|emb|CBI15464.3|/4.92499e-86/unnamed protein product [Vitis vinifera]
clementine0.9_015271m|PACid:19260710	1005	9	48	1.8476	9.83154	2.41177	Up	2.99e-06	6.17e-05	PF00249 PTHR10641 KOG0048 K09422 AT3G06490.1 MYB108 myb domain protein 108	-	-	GO:0010468//regulation of gene expression;GO:0009725//response to hormone stimulus;GO:0006970//response to osmotic stress;GO:0010468//regulation of gene expression;GO:0009725//response to hormone stimulus;GO:0006970//response to osmotic stress	gi|228480908|gb|ACQ42220.1|/1.10377e-107/R2R3 transcription factor MYB108-like protein 1 [Vitis vinifera]
clementine0.9_013997m|PACid:19271116	1080	13	62	2.48342	11.8172	2.25049	Up	2.62e-07	6.7e-06	PF00249 PTHR10641 KOG0048 K09422 AT4G21440.1 MYB102 MYB-like 102	-	-	GO:0009725//response to hormone stimulus;GO:0006970//response to osmotic stress	-
clementine0.9_009983m|PACid:19286090	1359	87	216	13.2078	32.7175	1.30867	Up	0	0	PF00291 PTHR10314 KOG1395 AT5G28237.1 Pyridoxal-5\'-phosphate-dependent enzyme family protein	GO:0009532//plastid stroma	GO:0004672//protein kinase activity;GO:0016628//oxidoreductase activity, acting on the CH-CH group of donors, NAD or NADP as acceptor;GO:0048037//cofactor binding;GO:0032559//adenyl ribonucleotide binding;GO:0016836//hydro-lyase activity	GO:0009683;GO:0006568//tryptophan metabolic process;GO:0008652//cellular amino acid biosynthetic process;GO:0006970//response to osmotic stress;GO:0006464//protein modification process	-
clementine0.9_003387m|PACid:19265808	2208	65	325	6.07358	30.2992	2.31866	Up	0	0	PF00305 PTHR11771 AT3G45140.1 LOX2 lipoxygenase 2	-	GO:0046914//transition metal ion binding;GO:0016702//oxidoreductase activity, acting on single donors with incorporation of molecular oxygen, incorporation of two atoms of oxygen;GO:0046914//transition metal ion binding;GO:0016702//oxidoreductase activity, acting on single donors with incorporation of molecular oxygen, incorporation of two atoms of oxygen	GO:0006633//fatty acid biosynthetic process;GO:0006633//fatty acid biosynthetic process	gi|71999169|gb|AAZ57444.1|/0/lipoxygenase LOX1 [Populus deltoides]
clementine0.9_019982m|PACid:19278420	735	15	93	4.21051	26.046	2.629	Up	7.39e-08	2.08e-06	PF00314 AT1G20030.2 Pathogenesis-related thaumatin superfamily protein	GO:0005576//extracellular region;GO:0005576//extracellular region	-	GO:0006952//defense response;GO:0001906//cell killing;GO:0006952//defense response;GO:0001906//cell killing	gi|25091419|sp|Q9SMH2.1|TLP1_CASSA/1.26427e-98/RecName: Full=Thaumatin-like protein 1; Flags: Precursor
clementine0.9_021016m|PACid:19258124	678	14	106	4.26019	32.1827	2.9173	Up	1.38e-07	3.71e-06	PF00314 AT4G11650.1 OSM34 osmotin 34	-	-	GO:0006952//defense response;GO:0001906//cell killing;GO:0006952//defense response;GO:0001906//cell killing	gi|255537367|ref|XP_002509750.1|/3.49643e-105/Osmotin precursor, putative [Ricinus communis]
clementine0.9_021241m|PACid:19257807	666	38	227	11.7717	70.1613	2.57535	Up	1.36e-13	1.04e-11	PF00314 AT4G11650.1 OSM34 osmotin 34	-	-	GO:0006952//defense response;GO:0001906//cell killing;GO:0006952//defense response;GO:0001906//cell killing	gi|255537367|ref|XP_002509750.1|/1.28286e-96/Osmotin precursor, putative [Ricinus communis]
clementine0.9_014533m|PACid:19280090	1050	23	122	4.51928	23.9176	2.40391	Up	4.56e-10	1.79e-08	PF00332 AT3G57260.1 BGL2 beta-1,3-glucanase 2	-	GO:0004553//hydrolase activity, hydrolyzing O-glycosyl compounds;GO:0004553//hydrolase activity, hydrolyzing O-glycosyl compounds	GO:0008152//metabolic process;GO:0050896//response to stimulus;GO:0008152//metabolic process;GO:0050896//response to stimulus	gi|147667132|gb|ABQ45848.1|/0/beta-1,3-glucanase [Citrus unshiu]
clementine0.9_014570m|PACid:19280111	1047	16	308	3.15285	60.555	4.26352	Up	3.94e-08	1.15e-06	PF00332 3.2.1.39 K01199 AT3G57240.1 BG3 beta-1,3-glucanase 3	GO:0043231//intracellular membrane-bounded organelle;GO:0043231//intracellular membrane-bounded organelle	GO:0043167//ion binding;GO:0008422//beta-glucosidase activity;GO:0043167//ion binding;GO:0008422//beta-glucosidase activity	GO:0044238//primary metabolic process;GO:0006950//response to stress;GO:0044238//primary metabolic process;GO:0006950//response to stress	gi|2274915|emb|CAA03908.1|/0/beta-1,3-glucanase [Citrus sinensis]
clementine0.9_018611m|PACid:19254861	810	79	167	20.1221	42.4402	1.07665	Up	1.68e-08	5.21e-07	PF00335 AT2G19580.1 TET2 tetraspanin2	GO:0016020//membrane;GO:0031410//cytoplasmic vesicle;GO:0016020//membrane;GO:0031410//cytoplasmic vesicle	-	GO:0048507//meristem development;GO:0009653//anatomical structure morphogenesis;GO:0010051//xylem and phloem pattern formation;GO:0048507//meristem development;GO:0009653//anatomical structure morphogenesis;GO:0010051//xylem and phloem pattern formation	gi|15224802|ref|NP_179548.1|/2.08913e-100/TET2 (TETRASPANIN2) [Arabidopsis thaliana]
clementine0.9_024399m|PACid:19280929	465	2497	1204	1107.89	532.991	-1.05563	Down	5.91e-103	1.37e-100	PF00407 AT1G70890.1 MLP43 MLP-like protein 43	GO:0009536//plastid;GO:0009536//plastid	-	-	gi|255590991|ref|XP_002535412.1|/5.60742e-33/Major latex protein, putative [Ricinus communis]
clementine0.9_003080m|PACid:19280690	2292	88	193	7.92134	17.3336	1.12976	Up	2.83e-10	1.14e-08	PF00432 KOG0497 5.4.99.8 K01853 AT1G78950.1 Terpenoid cyclases family protein	-	-	-	gi|300431227|gb|ADK12003.1|/0/beta-amyrin synthase [Aralia elata]
clementine0.9_018906m|PACid:19280277	795	9	37	2.33564	9.58034	2.03626	Up	2.86e-05	0.000470254	PF00447 PTHR10015 KOG0627 AT2G41690.1 HSFB3 heat shock transcription factor B3	-	-	GO:0006350//transcription;GO:0010038//response to metal ion;GO:0006350//transcription;GO:0010038//response to metal ion	gi|255577260|ref|XP_002529512.1|/1.83973e-77/Heat shock factor protein, putative [Ricinus communis]
clementine0.9_012004m|PACid:19259958	1209	988	2428	168.601	413.398	1.29392	Up	1.02e-12	5.96e-11	PF00544 AT1G67750.1 Pectate lyase family protein	GO:0044464//cell part;GO:0044464//cell part	GO:0016837;GO:0016837	-	gi|118484987|gb|ABK94358.1|/0/unknown [Populus trichocarpa]
clementine0.9_001091m|PACid:19252456	3177	48	125	3.11713	8.09914	1.37755	Up	3.17e-09	1.12e-07	PF00560 PTHR23154 AT4G27220.1 NB-ARC domain-containing disease resistance protein	-	-	-	gi|296087872|emb|CBI35155.3|/6.8227e-135/unnamed protein product [Vitis vinifera]
clementine0.9_009104m|PACid:19259449	1431	110	37	15.8593	5.32241	-1.57518	Down	8.03e-10	3.05e-08	PF00560 PTHR23258 KOG4579 AT1G68780.1 RNI-like superfamily protein	GO:0016020//membrane;GO:0031410//cytoplasmic vesicle;GO:0009536//plastid;GO:0016020//membrane;GO:0031410//cytoplasmic vesicle;GO:0009536//plastid	GO:0005488//binding;GO:0016628//oxidoreductase activity, acting on the CH-CH group of donors, NAD or NADP as acceptor;GO:0016772//transferase activity, transferring phosphorus-containing groups;GO:0005488//binding;GO:0016628//oxidoreductase activity, acting on the CH-CH group of donors, NAD or NADP as acceptor;GO:0016772//transferase activity, transferring phosphorus-containing groups	GO:0009608//response to symbiont;GO:0023060;GO:0008152//metabolic process;GO:0044419//interspecies interaction between organisms;GO:0009608//response to symbiont;GO:0023060;GO:0008152//metabolic process;GO:0044419//interspecies interaction between organisms	gi|255566807|ref|XP_002524387.1|/6.72101e-171/serine-threonine protein kinase, plant-type, putative [Ricinus communis]
clementine0.9_001606m|PACid:19253195	2868	18	76	1.29486	5.45482	2.07473	Up	1.19e-08	3.82e-07	PF00560,PF00514,PF02985,PF03130 PTHR23316 KOG0166 AT3G06720.1 IMPA-1 importin alpha isoform 1	GO:0005635//nuclear envelope;GO:0044444//cytoplasmic part;GO:0030312//external encapsulating structure;GO:0031981//nuclear lumen;GO:0005635//nuclear envelope;GO:0044444//cytoplasmic part;GO:0030312//external encapsulating structure;GO:0031981//nuclear lumen	GO:0022892;GO:0022892	GO:0006605//protein targeting;GO:0006605//protein targeting	gi|255542844|ref|XP_002512485.1|/4.31954e-173/importin alpha, putative [Ricinus communis]
clementine0.9_003468m|PACid:19268337	2190	4	61	0.376831	5.73366	3.92747	Up	4.57e-05	0.000712744	PF00560,PF11721,PF00069,PF07714 PTHR23258 KOG1187 AT3G14840.2 Leucine-rich repeat transmembrane protein kinase	-	GO:0016491//oxidoreductase activity;GO:0004672//protein kinase activity;GO:0000166//nucleotide binding;GO:0016491//oxidoreductase activity;GO:0004672//protein kinase activity;GO:0000166//nucleotide binding	GO:0008152//metabolic process;GO:0008152//metabolic process	gi|302142829|emb|CBI20124.3|/0/unnamed protein product [Vitis vinifera]
clementine0.9_004567m|PACid:19278795	1956	86	37	9.07111	3.89385	-1.22008	Down	7.81e-06	0.000146526	PF00561 PTHR10992 KOG1454 AT1G15490.1 alpha/beta-Hydrolases superfamily protein	GO:0044464//cell part;GO:0044464//cell part	GO:0003824//catalytic activity;GO:0003824//catalytic activity	-	gi|297849978|ref|XP_002892870.1|/0/hydrolase, alpha/beta fold family protein [Arabidopsis lyrata subsp. lyrata]
clementine0.9_006359m|PACid:19262358	1686	44	96	5.38426	11.7209	1.12226	Up	1.01e-05	0.000185173	PF00627 PTHR12948 KOG2561 AT2G12550.1 ubiquitin-associated (UBA)/TS-N domain-containing protein	-	-	-	gi|255583086|ref|XP_002532310.1|/0/NEDD8 ultimate buster, putative [Ricinus communis]
clementine0.9_000574m|PACid:19264102	3867	32	81	1.70729	4.31178	1.33658	Up	3.33e-06	6.79e-05	PF00664,PF00005 PTHR19242 KOG0055 AT2G47000.1 ABCB4 ATP binding cassette subfamily B4	GO:0031224//intrinsic to membrane;GO:0031224//intrinsic to membrane	GO:0042626//ATPase activity, coupled to transmembrane movement of substances;GO:0032559//adenyl ribonucleotide binding;GO:0015114//phosphate transmembrane transporter activity;GO:0042626//ATPase activity, coupled to transmembrane movement of substances;GO:0032559//adenyl ribonucleotide binding;GO:0015114//phosphate transmembrane transporter activity	GO:0009926//auxin polar transport;GO:0048588//developmental cell growth;GO:0009606//tropism;GO:0009734//auxin mediated signaling pathway;GO:0009926//auxin polar transport;GO:0048588//developmental cell growth;GO:0009606//tropism;GO:0009734//auxin mediated signaling pathway	gi|224130858|ref|XP_002320942.1|/0/multidrug/pheromone exporter, MDR family, ABC transporter family [Populus trichocarpa]
clementine0.9_000614m|PACid:19258352	3795	28	84	1.52222	4.55632	1.58169	Up	7.84e-08	2.19e-06	PF00664,PF00005 PTHR19242 KOG0055 AT3G28345.1 ABC transporter family protein	GO:0031224//intrinsic to membrane;GO:0031224//intrinsic to membrane	GO:0015405//P-P-bond-hydrolysis-driven transmembrane transporter activity;GO:0017111//nucleoside-triphosphatase activity;GO:0032559//adenyl ribonucleotide binding;GO:0015405//P-P-bond-hydrolysis-driven transmembrane transporter activity;GO:0017111//nucleoside-triphosphatase activity;GO:0032559//adenyl ribonucleotide binding	GO:0006810//transport;GO:0006810//transport	gi|224141315|ref|XP_002324019.1|/0/multidrug/pheromone exporter, MDR family, ABC transporter family [Populus trichocarpa]
clementine0.9_000867m|PACid:19285697	3396	36	107	2.18708	6.48578	1.56827	Up	1.62e-09	5.98e-08	PF00690,PF00122,PF00689 PTHR11939 KOG0204 AT3G63380.1 ATPase E1-E2 type family protein / haloacid dehalogenase-like hydrolase family protein	-	GO:0022857//transmembrane transporter activity;GO:0016787//hydrolase activity	-	-
clementine0.9_012907m|PACid:19276789	1146	78	158	14.0424	28.3804	1.01511	Up	1.71e-07	4.5e-06	PF00702 PTHR18901 KOG2914 AT4G11570.1 Haloacid dehalogenase-like hydrolase (HAD) superfamily protein	GO:0043231//intracellular membrane-bounded organelle	GO:0003824//catalytic activity	-	-
clementine0.9_016631m|PACid:19275811	927	23	65	5.11892	14.4338	1.49554	Up	5.98e-06	0.000114912	PF00704 AT5G24090.1 CHIA chitinase A	-	GO:0004553//hydrolase activity, hydrolyzing O-glycosyl compounds;GO:0043167//ion binding	GO:0000272//polysaccharide catabolic process	-
clementine0.9_017721m|PACid:19251630	864	455	1114	108.65	265.41	1.28854	Up	3.33e-13	2.28e-11	PF00722,PF06955 2.4.1.207 K08235 AT5G65730.1 XTH6 xyloglucan endotransglucosylase/hydrolase 6	GO:0005576//extracellular region;GO:0030312//external encapsulating structure;GO:0005576//extracellular region;GO:0030312//external encapsulating structure	GO:0016798//hydrolase activity, acting on glycosyl bonds;GO:0016758//transferase activity, transferring hexosyl groups;GO:0016798//hydrolase activity, acting on glycosyl bonds;GO:0016758//transferase activity, transferring hexosyl groups	GO:0044042//glucan metabolic process;GO:0044042//glucan metabolic process	gi|308229784|gb|ADO24300.1|/6.43379e-143/xyloglucan endotransglucosylase/hydrolase [Gossypium hirsutum]
clementine0.9_019308m|PACid:19270090	774	252	538	67.1723	143.083	1.09091	Up	1.03e-13	8.22e-12	PF00724 PTHR22893 AT2G06050.1 OPR3 oxophytodienoate-reductase 3	GO:0042579//microbody	GO:0016628//oxidoreductase activity, acting on the CH-CH group of donors, NAD or NADP as acceptor;GO:0000166//nucleotide binding	GO:0006633//fatty acid biosynthetic process	-
clementine0.9_028773m|PACid:19275120	738	21	122	5.87075	34.029	2.53515	Up	1.64e-09	6.03e-08	PF00847 AT2G44940.1 Integrase-type DNA-binding superfamily protein	GO:0043231//intracellular membrane-bounded organelle;GO:0043231//intracellular membrane-bounded organelle	GO:0003676//nucleic acid binding;GO:0001071;GO:0003676//nucleic acid binding;GO:0001071	GO:0010468//regulation of gene expression;GO:0006351//transcription, DNA-dependent;GO:0010468//regulation of gene expression;GO:0006351//transcription, DNA-dependent	gi|255541118|ref|XP_002511623.1|/4.93272e-34/Transcriptional factor TINY, putative [Ricinus communis]
clementine0.9_013438m|PACid:19260664	1113	122	263	22.6149	48.6415	1.10491	Up	4.89e-13	3.17e-11	PF00892 AT2G37460.1 nodulin MtN21 /EamA-like transporter family protein	GO:0044464//cell part;GO:0044464//cell part	-	-	gi|297741549|emb|CBI32681.3|/1.0071e-128/unnamed protein product [Vitis vinifera]
clementine0.9_013590m|PACid:19268207	1104	30	80	5.60638	14.9165	1.41177	Up	1.46e-06	3.28e-05	PF00892 AT5G07050.1 nodulin MtN21 /EamA-like transporter family protein	GO:0043231//intracellular membrane-bounded organelle;GO:0043231//intracellular membrane-bounded organelle	-	-	gi|255635382|gb|ACU18044.1|/4.02063e-146/unknown [Glycine max]
clementine0.9_022746m|PACid:19284521	576	34	100	12.1783	35.7375	1.55312	Up	7.13e-09	2.38e-07	PF00903 PTHR10374 KOG2944 AT1G15380.1 Lactoylglutathione lyase / glyoxalase I family protein	-	GO:0003824//catalytic activity	-	-
clementine0.9_034217m|PACid:19274178	4218	48	105	2.34782	5.12423	1.12601	Up	3.62e-06	7.28e-05	PF00931,PF00560 KOG4658 AT4G27190.1 NB-ARC domain-containing disease resistance protein	-	-	-	gi|255563252|ref|XP_002522629.1|/0/Disease resistance protein RPS5, putative [Ricinus communis]
clementine0.9_000405m|PACid:19252472	4245	69	282	3.35353	13.6747	2.02776	Up	0	0	PF00931,PF00560 PTHR23154 KOG4658 AT4G27190.1 NB-ARC domain-containing disease resistance protein	-	-	-	gi|255563252|ref|XP_002522629.1|/0/Disease resistance protein RPS5, putative [Ricinus communis]
clementine0.9_000889m|PACid:19286718	3375	24	83	1.46713	5.06233	1.78681	Up	6.12e-09	2.06e-07	PF00931,PF00560 PTHR23154 KOG4658 AT4G27190.1 NB-ARC domain-containing disease resistance protein	-	-	-	-
clementine0.9_000244m|PACid:19253382	4863	23	86	0.975785	3.64033	1.89943	Up	1.11e-09	4.14e-08	PF00931,PF00560,PF00514,PF02985,PF03130 PTHR23316 KOG0166 AT4G16143.1 IMPA-2 importin alpha isoform 2	-	-	-	gi|224083434|ref|XP_002307025.1|/5.6595e-176/cc-nbs-lrr resistance protein [Populus trichocarpa]
clementine0.9_000220m|PACid:19254314	5010	62	199	2.5532	8.17639	1.67916	Up	0	0	PF00931,PF00560,PF00514,PF02985,PF03130 PTHR23316 KOG0166 AT4G16143.1 IMPA-2 importin alpha isoform 2	GO:0005635//nuclear envelope;GO:0005635//nuclear envelope	GO:0022892;GO:0022892	GO:0006605//protein targeting;GO:0006605//protein targeting	gi|255542844|ref|XP_002512485.1|/0/importin alpha, putative [Ricinus communis]
clementine0.9_024868m|PACid:19258673	432	79	462	37.7289	220.143	2.5447	Up	0	0	PF00967 PTHR22595 AT3G04720.1 PR4 pathogenesis-related 4	GO:0030312//external encapsulating structure;GO:0030312//external encapsulating structure	GO:0004553//hydrolase activity, hydrolyzing O-glycosyl compounds;GO:0030247//polysaccharide binding;GO:0004553//hydrolase activity, hydrolyzing O-glycosyl compounds;GO:0030247//polysaccharide binding	GO:0006952//defense response;GO:0006026;GO:0006952//defense response;GO:0006026	gi|19962|emb|CAA41437.1|/1.94084e-52/pathogenesis-related protein 4A [Nicotiana tabacum]
clementine0.9_004984m|PACid:19265911	1887	10	42	1.09335	4.58167	2.06712	Up	7.36e-06	0.000139075	PF01019 PTHR11686 KOG2410 AT4G29210.1 GGT4 gamma-glutamyl transpeptidase 4	GO:0043231//intracellular membrane-bounded organelle;GO:0043231//intracellular membrane-bounded organelle	GO:0016747//transferase activity, transferring acyl groups other than amino-acyl groups;GO:0016755;GO:0016747//transferase activity, transferring acyl groups other than amino-acyl groups;GO:0016755	GO:0006749//glutathione metabolic process;GO:0006749//glutathione metabolic process	gi|255546255|ref|XP_002514187.1|/0/gamma glutamyl transpeptidases, putative [Ricinus communis]
clementine0.9_015494m|PACid:19274717	990	204	91	42.5134	18.9214	-1.1679	Down	2.56e-11	1.19e-09	PF01112 PTHR10188 KOG1592 AT3G16150.1 N-terminal nucleophile aminohydrolases (Ntn hydrolases) superfamily protein	-	GO:0016811//hydrolase activity, acting on carbon-nitrogen (but not peptide) bonds, in linear amides;GO:0016811//hydrolase activity, acting on carbon-nitrogen (but not peptide) bonds, in linear amides	GO:0009057//macromolecule catabolic process;GO:0009057//macromolecule catabolic process	gi|255538190|ref|XP_002510160.1|/1.33843e-166/l-asparaginase, putative [Ricinus communis]
clementine0.9_011889m|PACid:19252448	1215	195	96	33.1123	16.2645	-1.02564	Down	4.39e-09	1.51e-07	PF01388,PF00505 PTHR13711 KOG0381 AT1G04880.1 HMG (high mobility group) box protein with ARID/BRIGHT DNA-binding domain	GO:0005622//intracellular;GO:0005622//intracellular	GO:0001071;GO:0001071	GO:0010468//regulation of gene expression;GO:0010468//regulation of gene expression	gi|298205254|emb|CBI17313.3|/3.08053e-142/unnamed protein product [Vitis vinifera]
clementine0.9_005790m|PACid:19271011	1761	77	174	9.02115	20.3393	1.17289	Up	6.81e-10	2.61e-08	PF01397,PF03936 AT1G61680.1 TPS14 terpene synthase 14	-	GO:0016829//lyase activity	-	-
clementine0.9_006487m|PACid:19252297	1668	8	107	0.98952	13.2049	3.7382	Up	5.19e-06	0.000101172	PF01397,PF03936 AT4G16740.1 TPS03 terpene synthase 03	-	GO:0003824//catalytic activity;GO:0003824//catalytic activity	-	gi|45551416|gb|AAS68019.1|/9.61862e-164/(E,E)-alpha-farnesene synthase [Malus x domestica]
clementine0.9_006080m|PACid:19271548	1725	20	154	2.39206	18.3771	2.94159	Up	3.11e-09	1.1e-07	PF01397,PF03936 AT4G16740.1 TPS03 terpene synthase 03	-	GO:0003824//catalytic activity	-	-
clementine0.9_032027m|PACid:19272521	1728	128	1130	15.2826	134.611	3.13884	Up	2.95e-14	2.46e-12	PF01397,PF03936 4.2.3.11 K07385 AT3G25820.1 TPS-CIN terpene synthase-like sequence-1,8-cineole	-	GO:0046872//metal ion binding;GO:0010333;GO:0046872//metal ion binding;GO:0010333	-	gi|41017756|sp|Q8L5K3.1|RLC1_CITLI/0/RecName: Full=(R)-limonene synthase 1; AltName: Full=(+)-limonene synthase 1
clementine0.9_005197m|PACid:19285610	1854	173	647	19.2516	71.8358	1.89972	Up	3.41e-13	2.32e-11	PF01397,PF03936 4.2.3.11 K07385 AT3G25820.1 TPS-CIN terpene synthase-like sequence-1,8-cineole	-	-	-	-
clementine0.9_013929m|PACid:19276007	1083	18	63	3.42906	11.9745	1.80408	Up	3.61e-07	9.03e-06	PF01436,PF03088 PTHR10426 KOG1520 AT2G41290.1 SSL2 strictosidine synthase-like 2	GO:0005618//cell wall;GO:0043231//intracellular membrane-bounded organelle;GO:0016020//membrane	GO:0016843	GO:0009820//alkaloid metabolic process	-
clementine0.9_010841m|PACid:19274034	1290	278	663	44.4617	105.796	1.25065	Up	1.71e-13	1.28e-11	PF01453 AT1G78850.1 D-mannose binding lectin protein with Apple-like carbohydrate-binding domain	GO:0016020//membrane;GO:0005576//extracellular region;GO:0005618//cell wall;GO:0016020//membrane;GO:0005576//extracellular region;GO:0005618//cell wall	GO:0030246//carbohydrate binding;GO:0030246//carbohydrate binding	-	gi|225461665|ref|XP_002285446.1|/3.22667e-161/PREDICTED: hypothetical protein [Vitis vinifera]
clementine0.9_010670m|PACid:19268514	1305	109	410	17.2324	64.6725	1.90803	Up	0	0	PF01453 AT1G78860.1 D-mannose binding lectin protein with Apple-like carbohydrate-binding domain	GO:0016020//membrane;GO:0005576//extracellular region;GO:0005618//cell wall;GO:0016020//membrane;GO:0005576//extracellular region;GO:0005618//cell wall	GO:0030246//carbohydrate binding;GO:0030246//carbohydrate binding	-	gi|225461665|ref|XP_002285446.1|/2.27105e-162/PREDICTED: hypothetical protein [Vitis vinifera]
clementine0.9_002084m|PACid:19253714	2625	146	367	11.475	28.7795	1.32654	Up	3.82e-14	3.16e-12	PF01477,PF00305 PTHR11771 1.13.11.12 K00454 AT1G55020.1 LOX1 lipoxygenase 1	-	GO:0046914//transition metal ion binding;GO:0016702//oxidoreductase activity, acting on single donors with incorporation of molecular oxygen, incorporation of two atoms of oxygen;GO:0046914//transition metal ion binding;GO:0016702//oxidoreductase activity, acting on single donors with incorporation of molecular oxygen, incorporation of two atoms of oxygen	GO:0006633//fatty acid biosynthetic process;GO:0006633//fatty acid biosynthetic process	gi|16904543|emb|CAD10740.1|/0/lipoxygenase [Corylus avellana]
clementine0.9_006504m|PACid:19277575	1665	204	419	25.2782	51.8019	1.03511	Up	1.55e-13	1.17e-11	PF01490 PTHR22950 KOG1303 AT2G39130.1 Transmembrane amino acid transporter family protein	GO:0031224//intrinsic to membrane;GO:0031224//intrinsic to membrane	-	-	gi|224097816|ref|XP_002311078.1|/0/amino acid transporter [Populus trichocarpa]
clementine0.9_001085m|PACid:19277494	3186	4	38	0.259027	2.45518	3.24466	Up	4.58e-05	0.000712705	PF01582,PF00931,PF00560,PF07725 PTHR23155:SF33 KOG4658 AT5G17680.1 disease resistance protein (TIR-NBS-LRR class), putative	-	-	-	gi|224127726|ref|XP_002329162.1|/0/tir-nbs-lrr resistance protein [Populus trichocarpa]
clementine0.9_007244m|PACid:19252944	1590	388	884	50.346	114.446	1.18472	Up	6.76e-13	4.22e-11	PF01697 PTHR21461 KOG4735 AT5G44670.1 Domain of unknown function (DUF23)	GO:0043231//intracellular membrane-bounded organelle;GO:0043231//intracellular membrane-bounded organelle	-	-	gi|255586750|ref|XP_002533995.1|/0/conserved hypothetical protein [Ricinus communis]
clementine0.9_030511m|PACid:19280017	1197	137	68	23.6133	11.6939	-1.01384	Down	1.12e-06	2.56e-05	PF01698 AT5G61850.1 LFY floral meristem identity control protein LEAFY (LFY)	-	GO:0003676//nucleic acid binding;GO:0003676//nucleic acid binding	GO:0010468//regulation of gene expression;GO:0010468//regulation of gene expression	gi|116282364|gb|ABJ97283.1|/4.92339e-177/LEAFY [Citrus reticulata]
clementine0.9_009831m|PACid:19282314	1371	21	76	3.16018	11.411	1.85234	Up	1.33e-08	4.18e-07	PF01699 KOG1397 AT2G38170.3 CAX1 cation exchanger 1	GO:0000325//plant-type vacuole;GO:0031090//organelle membrane	GO:0005488//binding;GO:0015368//calcium:cation antiporter activity	GO:0051707//response to other organism;GO:0010038//response to metal ion;GO:0015672//monovalent inorganic cation transport;GO:0006875//cellular metal ion homeostasis;GO:0030005;GO:0030001//metal ion transport;GO:0044237//cellular metabolic process	-
clementine0.9_010712m|PACid:19285874	1302	89	259	14.1029	40.9482	1.5378	Up	0	0	PF01734 KOG0513 AT3G54950.1 PLA IIIA patatin-like protein 6	-	-	GO:0008152//metabolic process	-
clementine0.9_017370m|PACid:19285129	885	35	95	8.15935	22.0967	1.4373	Up	1.01e-07	2.77e-06	PF01764 AT5G42930.1 alpha/beta-Hydrolases superfamily protein	-	GO:0004091//carboxylesterase activity	GO:0044238//primary metabolic process	-
clementine0.9_009504m|PACid:19274916	1401	4	31	0.58905	4.55481	2.95093	Up	4.77e-05	0.00074117	PF01764 KOG4569 AT5G42930.1 alpha/beta-Hydrolases superfamily protein	-	GO:0016787//hydrolase activity;GO:0016787//hydrolase activity	-	gi|255538276|ref|XP_002510203.1|/1.31882e-163/triacylglycerol lipase, putative [Ricinus communis]
clementine0.9_020081m|PACid:19255832	729	72	159	20.3768	44.8968	1.13969	Up	8.25e-09	2.72e-07	PF02298 AT1G08500.1 ENODL18 early nodulin-like protein 18	-	GO:0046914//transition metal ion binding;GO:0046914//transition metal ion binding	GO:0006091//generation of precursor metabolites and energy;GO:0006091//generation of precursor metabolites and energy	gi|255564516|ref|XP_002523254.1|/2.06542e-77/copper ion binding protein, putative [Ricinus communis]
clementine0.9_013835m|PACid:19273965	1089	75	184	14.209	34.7805	1.29147	Up	7.49e-12	3.66e-10	PF02298 AT1G45063.2 copper ion binding;electron carriers	-	-	-	gi|88683126|emb|CAJ77497.1|/1.30881e-32/putative dicyanin blue copper protein precursor [Solanum tuberosum]
clementine0.9_022582m|PACid:19273165	585	7	115	2.46873	40.4658	4.03486	Up	9.2e-06	0.000170572	PF02298 AT5G20230.1 BCB blue-copper-binding protein	-	-	-	gi|297738976|emb|CBI28221.3|/2.73322e-30/unnamed protein product [Vitis vinifera]
clementine0.9_030317m|PACid:19278242	777	98	22	26.0217	5.82838	-2.15855	Down	6.79e-13	4.23e-11	PF02362 AT3G18990.1 VRN1 AP2/B3-like transcriptional factor family protein	-	-	-	gi|297741372|emb|CBI32503.3|/7.01811e-34/unnamed protein product [Vitis vinifera]
clementine0.9_012462m|PACid:19253862	1176	85	218	14.9122	38.1589	1.35552	Up	0	0	PF02365 AT3G03200.1 NAC045 NAC domain containing protein 45	-	-	-	gi|224112333|ref|XP_002316156.1|/1.62945e-15/NAC domain protein, IPR003441 [Populus trichocarpa]
clementine0.9_014634m|PACid:19281413	1044	118	334	23.3191	65.8555	1.49779	Up	0	0	PF02365 AT4G27410.2 RD26 NAC (No Apical Meristem) domain transcriptional regulator superfamily protein	GO:0043231//intracellular membrane-bounded organelle	GO:0030528//transcription regulator activity;GO:0001071	GO:0009725//response to hormone stimulus;GO:0006950//response to stress	-
clementine0.9_006401m|PACid:19264520	1680	37	87	4.54384	10.66	1.23022	Up	6.19e-06	0.000118236	PF02365 AT5G04410.1 NAC2 NAC domain containing protein 2	-	-	-	gi|224063973|ref|XP_002301328.1|/3.69973e-38/NAC domain protein, IPR003441 [Populus trichocarpa]
clementine0.9_012645m|PACid:19256727	1164	53	118	9.39406	20.8677	1.15145	Up	5.7e-07	1.39e-05	PF02365 AT5G18270.2 ANAC087 Arabidopsis NAC domain containing protein 87	-	-	-	gi|255568990|ref|XP_002525465.1|/6.13909e-108/NAC domain-containing protein 21/22, putative [Ricinus communis]
clementine0.9_014567m|PACid:19258628	1047	58	121	11.4291	23.7895	1.05761	Up	2.26e-06	4.88e-05	PF02365 AT5G61430.1 NAC100 NAC domain containing protein 100	-	-	-	gi|223718835|gb|ACM90162.1|/3.35185e-179/NAC domain protein [Citrus trifoliata]
clementine0.9_005371m|PACid:19282573	1824	36	80	4.07201	9.02841	1.14873	Up	4.07e-05	0.000645132	PF02453 PTHR10994:SF25 KOG1792 AT5G58000.1 Reticulon family protein	GO:0031410//cytoplasmic vesicle	-	-	-
clementine0.9_009628m|PACid:19284000	1389	36	105	5.34726	15.5608	1.54105	Up	3.67e-09	1.28e-07	PF02458 AT2G39980.1 HXXXD-type acyl-transferase family protein	-	GO:0016747//transferase activity, transferring acyl groups other than amino-acyl groups	-	-
clementine0.9_009546m|PACid:19256047	1395	147	324	21.7407	47.8098	1.13691	Up	1.05e-13	8.35e-12	PF02458 AT5G17540.1 HXXXD-type acyl-transferase family protein	-	GO:0016747//transferase activity, transferring acyl groups other than amino-acyl groups;GO:0016747//transferase activity, transferring acyl groups other than amino-acyl groups	-	gi|158828372|gb|ABW81204.1|/3.12065e-165/alcohol acyl transferase [Citrus sinensis]
clementine0.9_009891m|PACid:19274577	1368	57	165	8.59646	24.8281	1.53016	Up	2.14e-13	1.56e-11	PF02458 AT5G42830.1 HXXXD-type acyl-transferase family protein	-	GO:0016746//transferase activity, transferring acyl groups;GO:0016746//transferase activity, transferring acyl groups	-	gi|255538242|ref|XP_002510186.1|/1.83459e-178/Anthranilate N-benzoyltransferase protein, putative [Ricinus communis]
clementine0.9_011959m|PACid:19255520	1212	786	1593	133.798	270.557	1.01587	Up	0	0	PF02469 AT4G12730.1 FLA2 FASCICLIN-like arabinogalactan 2	GO:0031225//anchored to membrane;GO:0031225//anchored to membrane	-	-	gi|219810208|gb|ACL36352.1|/1.28666e-148/fascilin-like arabinogalactan protein [Gossypium hirsutum]
clementine0.9_026150m|PACid:19278267	321	103	50	66.2007	32.0635	-1.04591	Down	1.52e-05	0.00026654	PF02519 AT1G75580.1 SAUR-like auxin-responsive protein family	-	-	GO:0009725//response to hormone stimulus;GO:0009725//response to hormone stimulus	gi|224080516|ref|XP_002306147.1|/6.452e-48/SAUR family protein [Populus trichocarpa]
clementine0.9_024858m|PACid:19273044	432	163	341	77.8457	162.486	1.06163	Up	2.16e-13	1.57e-11	PF02704 AT1G22690.1 Gibberellin-regulated family protein	GO:0005618//cell wall;GO:0005618//cell wall	GO:0005488//binding;GO:0005488//binding	GO:0009725//response to hormone stimulus;GO:0000902//cell morphogenesis;GO:0009725//response to hormone stimulus;GO:0000902//cell morphogenesis	gi|255571758|ref|XP_002526822.1|/6.70159e-37/Gibberellin-regulated protein 1 precursor, putative [Ricinus communis]
clementine0.9_026491m|PACid:19286782	288	26	77	18.6257	55.0357	1.56308	Up	3.48e-07	8.75e-06	PF02704 AT1G74670.1 Gibberellin-regulated family protein	-	-	-	-
clementine0.9_026731m|PACid:19270223	264	62	140	48.4527	109.162	1.17182	Up	3.25e-08	9.66e-07	PF02704 AT1G75750.1 GASA1 GAST1 protein homolog 1	GO:0005618//cell wall	GO:0005488//binding	GO:0009725//response to hormone stimulus;GO:0000902//cell morphogenesis	-
clementine0.9_021013m|PACid:19278548	678	5	136	1.5215	41.291	4.76226	Up	2.75e-05	0.000453618	PF02798,PF00043 PTHR11260 KOG0406 AT2G29420.1 GSTU7 glutathione S-transferase tau 7	-	GO:0016846//carbon-sulfur lyase activity;GO:0016846//carbon-sulfur lyase activity	-	gi|147857860|emb|CAN78656.1|/1.12738e-95/hypothetical protein VITISV_006850 [Vitis vinifera]
clementine0.9_025685m|PACid:19260932	363	7	36	3.97852	20.4147	2.3593	Up	1.47e-05	0.000260188	PF02991 PTHR10969 KOG1654 AT3G06420.1 ATG8H Ubiquitin-like superfamily protein	GO:0044437//vacuolar part;GO:0044437//vacuolar part	GO:0008641//small protein activating enzyme activity;GO:0019783//small conjugating protein-specific protease activity;GO:0016879//ligase activity, forming carbon-nitrogen bonds;GO:0015631//tubulin binding;GO:0008641//small protein activating enzyme activity;GO:0019783//small conjugating protein-specific protease activity;GO:0016879//ligase activity, forming carbon-nitrogen bonds;GO:0015631//tubul…	GO:0044248//cellular catabolic process;GO:0044248//cellular catabolic process	gi|18397569|ref|NP_566283.1|/1.46719e-47/ATG8H (autophagy 8h); microtubule binding [Arabidopsis thaliana]
clementine0.9_014111m|PACid:19276143	1074	27	75	5.18669	14.3748	1.47066	Up	1.53e-06	3.43e-05	PF03005 AT2G30900.1 TBL43 TRICHOME BIREFRINGENCE-LIKE 43	-	-	-	-
clementine0.9_011043m|PACid:19268666	1278	51	111	8.23322	17.8788	1.11872	Up	2.15e-06	4.66e-05	PF03005 AT5G15900.1 TBL19 TRICHOME BIREFRINGENCE-LIKE 19	-	-	-	gi|298204394|emb|CBI16874.3|/1.38133e-164/unnamed protein product [Vitis vinifera]
clementine0.9_012518m|PACid:19281939	1173	250	582	43.9716	102.134	1.21582	Up	2.53e-13	1.81e-11	PF03005 AT5G58600.1 PMR5 Plant protein of unknown function (DUF828)	GO:0031410//cytoplasmic vesicle	-	-	-
clementine0.9_012704m|PACid:19252046	1161	129	301	22.9239	53.3679	1.21912	Up	0	0	PF03009 PTHR22958 KOG2421 AT3G02040.1 SRG3 senescence-related gene 3	-	GO:0008081//phosphoric diester hydrolase activity;GO:0008081//phosphoric diester hydrolase activity	GO:0019400;GO:0019400	gi|296082305|emb|CBI21310.3|/9.60699e-162/unnamed protein product [Vitis vinifera]
clementine0.9_006329m|PACid:19285620	1692	126	343	15.3639	41.7292	1.44151	Up	9.37e-14	7.53e-12	PF03055 PTHR10543 KOG1285 AT4G19170.1 NCED4 nine-cis-epoxycarotenoid dioxygenase 4	-	-	-	-
clementine0.9_016617m|PACid:19254195	927	7	45	1.55793	9.99261	2.68123	Up	9.25e-06	0.000171037	PF03083 PTHR10791 KOG1623 AT4G15920.1 SWEET17 Nodulin MtN3 family protein	GO:0031224//intrinsic to membrane;GO:0031224//intrinsic to membrane	-	-	gi|195638024|gb|ACG38480.1|/1.24315e-86/cytochrome c oxidoreductase [Zea mays]
clementine0.9_033008m|PACid:19275501	750	18	68	4.95156	18.6635	1.91427	Up	4.63e-08	1.34e-06	PF03083 PTHR10791 KOG1623 AT5G53190.1 SWEET3 Nodulin MtN3 family protein	GO:0043231//intracellular membrane-bounded organelle;GO:0031224//intrinsic to membrane	-	-	-
clementine0.9_034191m|PACid:19272070	774	52	125	13.861	33.2442	1.26207	Up	3.1e-08	9.25e-07	PF03087 AT2G17080.1 Arabidopsis protein of unknown function (DUF241)	-	-	-	-
clementine0.9_014838m|PACid:19259702	1032	33	7	6.59728	1.39625	-2.24031	Down	2.45e-05	0.000408866	PF03088 PTHR10426 KOG1520 AT3G57030.1 Calcium-dependent phosphotriesterase superfamily protein	-	-	-	gi|255546951|ref|XP_002514533.1|/6.77566e-92/strictosidine synthase, putative [Ricinus communis]
clementine0.9_029589m|PACid:19256464	1413	86	34	12.557	4.95317	-1.34207	Down	1.48e-06	3.32e-05	PF03094 AT4G02600.1 MLO1 Seven transmembrane MLO family protein	GO:0016020//membrane;GO:0016020//membrane	-	GO:0009987//cellular process;GO:0006950//response to stress;GO:0009987//cellular process;GO:0006950//response to stress	gi|255585271|ref|XP_002533335.1|/5.77412e-175/Protein MLO, putative [Ricinus communis]
clementine0.9_005278m|PACid:19274293	1839	25	67	2.80472	7.49962	1.41896	Up	9.86e-06	0.000181488	PF03098 PTHR11903 KOG2408 AT1G73680.1 ALPHA DOX2 alpha dioxygenase	-	GO:0016705//oxidoreductase activity, acting on paired donors, with incorporation or reduction of molecular oxygen;GO:0005506//iron ion binding;GO:0016209//antioxidant activity;GO:0016701//oxidoreductase activity, acting on single donors with incorporation of molecular oxygen;GO:0016705//oxidoreductase activity, acting on paired donors, with incorporation or reduction of molecular oxygen;GO:000550…	GO:0008152//metabolic process;GO:0006950//response to stress;GO:0008152//metabolic process;GO:0006950//response to stress	gi|255577350|ref|XP_002529555.1|/0/oxidoreductase, putative [Ricinus communis]
clementine0.9_001516m|PACid:19286937	2913	65	136	4.60366	9.61047	1.06182	Up	4.87e-07	1.2e-05	PF03101,PF10551,PF04434 AT4G38180.1 FRS5 FAR1-related sequence 5	-	-	-	-
clementine0.9_017518m|PACid:19273199	876	82	245	19.3126	57.5716	1.57582	Up	0	0	PF03105 PTHR10783 KOG1161 AT2G26660.1 SPX2 SPX domain gene 2	GO:0043231//intracellular membrane-bounded organelle;GO:0043231//intracellular membrane-bounded organelle	GO:0004871//signal transducer activity;GO:0004871//signal transducer activity	GO:0010647;GO:0009267//cellular response to starvation;GO:0010647;GO:0009267//cellular response to starvation	gi|255567031|ref|XP_002524498.1|/1.93438e-110/xenotropic and polytropic murine leukemia virus receptor ids-4, putative [Ricinus communis]
clementine0.9_019180m|PACid:19264934	780	30	78	7.93519	20.5848	1.37524	Up	3.13e-06	6.4e-05	PF03105 PTHR10783 KOG1161 AT2G45130.1 SPX3 SPX domain gene 3	GO:0043231//intracellular membrane-bounded organelle;GO:0043231//intracellular membrane-bounded organelle	-	GO:0010647;GO:0009267//cellular response to starvation;GO:0010647;GO:0009267//cellular response to starvation	gi|296089210|emb|CBI38913.3|/4.34587e-100/unnamed protein product [Vitis vinifera]
clementine0.9_014886m|PACid:19279147	1029	25	80	5.01251	16.0037	1.6748	Up	4.79e-08	1.38e-06	PF03106 AT4G18170.1 WRKY28 WRKY DNA-binding protein 28	-	-	GO:0006350//transcription;GO:0006350//transcription	gi|255557405|ref|XP_002519733.1|/1.51315e-67/WRKY transcription factor, putative [Ricinus communis]
clementine0.9_018603m|PACid:19274912	813	150	309	38.0655	78.2374	1.03937	Up	8.95e-14	7.22e-12	PF03168 AT1G17620.1 Late embryogenesis abundant (LEA) hydroxyproline-rich glycoprotein family	GO:0016020//membrane;GO:0016020//membrane	-	-	gi|297743086|emb|CBI35953.3|/1.9039e-61/unnamed protein product [Vitis vinifera]
clementine0.9_021820m|PACid:19267737	630	233	589	76.3038	192.451	1.33467	Up	0	0	PF03168 AT3G11660.1 NHL1 NDR1/HIN1-like 1	-	-	GO:0002252;GO:0002252	gi|28392929|gb|AAO41900.1|/2.9595e-68/putative VAMP protein SEC22 [Arabidopsis thaliana]
clementine0.9_021677m|PACid:19269351	639	53	19	17.1122	6.12067	-1.48326	Down	4.86e-05	0.000751353	PF03168 AT3G44220.1 Late embryogenesis abundant (LEA) hydroxyproline-rich glycoprotein family	GO:0005618//cell wall	-	GO:0002252	-
clementine0.9_013791m|PACid:19268036	1092	8	108	1.51146	20.3586	3.75162	Up	5.19e-06	0.000101075	PF03171 PTHR10209 KOG0143 AT5G05600.1 2-oxoglutarate (2OG) and Fe(II)-dependent oxygenase superfamily protein	-	GO:0046914//transition metal ion binding;GO:0016706//oxidoreductase activity, acting on paired donors, with incorporation or reduction of molecular oxygen, 2-oxoglutarate as one donor, and incorporation of one atom each of oxygen into both donors;GO:0016701//oxidoreductase activity, acting on single donors with incorporation of molecular oxygen;GO:0046914//transition metal ion binding;GO:0016706/…	GO:0008152//metabolic process;GO:0008152//metabolic process	gi|255585926|ref|XP_002533635.1|/2.91274e-165/Leucoanthocyanidin dioxygenase, putative [Ricinus communis]
clementine0.9_014582m|PACid:19263098	1047	20	67	3.94107	13.1727	1.74089	Up	2.96e-07	7.49e-06	PF03171 PTHR10209 KOG0143 AT5G20400.1 2-oxoglutarate (2OG) and Fe(II)-dependent oxygenase superfamily protein	-	GO:0016705//oxidoreductase activity, acting on paired donors, with incorporation or reduction of molecular oxygen;GO:0016705//oxidoreductase activity, acting on paired donors, with incorporation or reduction of molecular oxygen	GO:0009699//phenylpropanoid biosynthetic process;GO:0009699//phenylpropanoid biosynthetic process	gi|296084534|emb|CBI25555.3|/6.02738e-112/unnamed protein product [Vitis vinifera]
clementine0.9_012799m|PACid:19275009	1152	176	61	31.5203	10.8999	-1.53196	Down	2.39e-14	2e-12	PF03171 PTHR10209 KOG0143 1.14.11.12 K05282 AT4G25420.1 GA20OX1 2-oxoglutarate (2OG) and Fe(II)-dependent oxygenase superfamily protein	-	GO:0046914//transition metal ion binding;GO:0016706//oxidoreductase activity, acting on paired donors, with incorporation or reduction of molecular oxygen, 2-oxoglutarate as one donor, and incorporation of one atom each of oxygen into both donors;GO:0046914//transition metal ion binding;GO:0016706//oxidoreductase activity, acting on paired donors, with incorporation or reduction of molecular oxyg…	GO:0008152//metabolic process;GO:0008152//metabolic process	gi|8919865|emb|CAB96202.1|/0/gibberellin 20-oxidase [Citrus sinensis x Citrus trifoliata]
clementine0.9_014107m|PACid:19267371	1074	68	29	13.0628	5.55827	-1.23275	Down	6.27e-05	0.00093833	PF03171 PTHR10209 KOG0143 1.14.11.19 K05277 AT4G22880.1 LDOX leucoanthocyanidin dioxygenase	-	GO:0043169//cation binding;GO:0019842//vitamin binding;GO:0016706//oxidoreductase activity, acting on paired donors, with incorporation or reduction of molecular oxygen, 2-oxoglutarate as one donor, and incorporation of one atom each of oxygen into both donors;GO:0016701//oxidoreductase activity, acting on single donors with incorporation of molecular oxygen;GO:0043169//cation binding;GO:0019842/…	GO:0009699//phenylpropanoid biosynthetic process;GO:0009699//phenylpropanoid biosynthetic process	gi|46850468|gb|AAT02642.1|/0/anthocyanidin synthase [Citrus sinensis]
clementine0.9_017950m|PACid:19269124	849	44	440	10.6924	106.682	3.31866	Up	6.28e-14	5.15e-12	PF03181 AT1G49320.1 USPL1 unknown seed protein like 1	-	-	-	gi|255647731|gb|ACU24326.1|/2.05044e-69/unknown [Glycine max]
clementine0.9_005544m|PACid:19251602	1797	492	1167	56.4869	133.681	1.2428	Up	0	0	PF03321 AT2G14960.1 GH3.1 Auxin-responsive GH3 family protein	-	GO:0016881//acid-amino acid ligase activity;GO:0016881//acid-amino acid ligase activity	GO:0009725//response to hormone stimulus;GO:0048878//chemical homeostasis;GO:0009725//response to hormone stimulus;GO:0048878//chemical homeostasis	gi|300680026|gb|ADK27717.1|/0/GH3 [Dimocarpus longan]
clementine0.9_004995m|PACid:19278393	1887	75	176	8.20012	19.1994	1.22734	Up	1.25e-10	5.29e-09	PF03321 AT5G54510.1 DFL1 Auxin-responsive GH3 family protein	GO:0009536//plastid;GO:0009536//plastid	GO:0016881//acid-amino acid ligase activity;GO:0016881//acid-amino acid ligase activity	GO:0048878//chemical homeostasis;GO:0009314//response to radiation;GO:0000902//cell morphogenesis;GO:0009755//hormone-mediated signaling pathway;GO:0048878//chemical homeostasis;GO:0009314//response to radiation;GO:0000902//cell morphogenesis;GO:0009755//hormone-mediated signaling pathway	gi|255586158|ref|XP_002533739.1|/0/Indole-3-acetic acid-amido synthetase GH3.6, putative [Ricinus communis]
clementine0.9_031484m|PACid:19281300	777	4	92	1.06211	24.3732	4.52029	Up	4.57e-05	0.000713834	PF03330,PF01357 AT3G15370.1 EXPA12 expansin 12	GO:0044464//cell part	-	GO:0000902//cell morphogenesis;GO:0009827//plant-type cell wall modification	-
clementine0.9_019843m|PACid:19276422	744	44	95	12.2014	26.2843	1.10715	Up	1.4e-05	0.000248203	PF03330,PF01357 AT4G17030.1 EXLB1 expansin-like B1	-	-	GO:0000003//reproduction	-
clementine0.9_013441m|PACid:19285113	1113	11	93	2.03905	17.2002	3.07646	Up	8.73e-07	2.04e-05	PF03492 AT3G11480.1 BSMT1 S-adenosyl-L-methionine-dependent methyltransferases superfamily protein	-	GO:0008757//S-adenosylmethionine-dependent methyltransferase activity	-	-
clementine0.9_035420m|PACid:19261282	948	183	91	39.8266	19.7597	-1.01118	Down	1.92e-08	5.91e-07	PF03492 AT5G37990.1 S-adenosyl-L-methionine-dependent methyltransferases superfamily protein	-	-	-	gi|296087220|emb|CBI33594.3|/9.58488e-74/unnamed protein product [Vitis vinifera]
clementine0.9_031813m|PACid:19284895	663	352	157	109.537	48.7453	-1.16808	Down	1.79e-18	1.78e-16	PF03641 AT4G35190.1 Putative lysine decarboxylase family protein	-	GO:0003824//catalytic activity	-	-
clementine0.9_021115m|PACid:19282057	672	66	133	20.2631	40.7407	1.00762	Up	1.88e-06	4.14e-05	PF03641 K06966 AT2G28305.1 LOG1 Putative lysine decarboxylase family protein	-	GO:0003824//catalytic activity	-	-
clementine0.9_024262m|PACid:19267274	477	50	181	21.6263	78.11	1.85272	Up	2.33e-14	1.98e-12	PF03760 AT5G06760.1 LEA4-5 Late Embryogenesis Abundant 4-5	-	-	-	gi|10334840|gb|AAG15415.1|/4.83571e-38/seed maturation protein [Glycine tabacina]
clementine0.9_018140m|PACid:19275442	837	11	71	2.71143	17.4614	2.68705	Up	8.73e-07	2.04e-05	PF03763 AT2G41870.1 Remorin family protein	-	-	-	-
clementine0.9_014297m|PACid:19279424	1062	94	189	18.2614	36.6339	1.00438	Up	1.42e-08	4.46e-07	PF03936 AT3G25810.1 Terpenoid cyclases/Protein prenyltransferases superfamily protein	-	GO:0046872//metal ion binding;GO:0016829//lyase activity;GO:0046872//metal ion binding;GO:0016829//lyase activity	-	gi|147807928|emb|CAN62153.1|/8.00816e-128/hypothetical protein VITISV_032405 [Vitis vinifera]
clementine0.9_022185m|PACid:19267724	609	85	231	28.796	78.0802	1.43909	Up	0	0	PF04043 AT1G62760.1 Plant invertase/pectin methylesterase inhibitor superfamily protein	-	-	-	gi|255539741|ref|XP_002510935.1|/6.34404e-49/21 kDa protein precursor, putative [Ricinus communis]
clementine0.9_007052m|PACid:19262392	1608	113	266	14.4985	34.0519	1.23183	Up	1.89e-13	1.39e-11	PF04043,PF01095 AT5G20860.1 Plant invertase/pectin methylesterase inhibitor superfamily	GO:0030312//external encapsulating structure;GO:0030312//external encapsulating structure	GO:0030234//enzyme regulator activity;GO:0004091//carboxylesterase activity;GO:0030234//enzyme regulator activity;GO:0004091//carboxylesterase activity	GO:0071555;GO:0071555	gi|255550291|ref|XP_002516196.1|/0/Pectinesterase-2 precursor, putative [Ricinus communis]
clementine0.9_005431m|PACid:19268938	1815	386	1522	43.8774	172.617	1.97603	Up	1.24e-13	9.68e-12	PF04043,PF01095 PTHR22931:SF5 AT5G53370.1 PMEPCRF pectin methylesterase PCR fragment F	GO:0005618//cell wall;GO:0005618//cell wall	GO:0030234//enzyme regulator activity;GO:0004091//carboxylesterase activity;GO:0030234//enzyme regulator activity;GO:0004091//carboxylesterase activity	GO:0071555;GO:0071555	gi|119507461|dbj|BAF42038.1|/0/pectin methylesterase 1 [Pyrus communis]
clementine0.9_012082m|PACid:19285710	1203	30	72	5.14501	12.3201	1.25976	Up	2.86e-05	0.000469828	PF04526 PTHR23130 KOG4293 AT5G35735.1 Auxin-responsive family protein	GO:0016020//membrane	-	-	-
clementine0.9_015167m|PACid:19272874	1011	616	3785	125.707	770.657	2.61602	Up	5.02e-13	3.23e-11	PF04554 PTHR23201 AT1G21310.1 EXT3 extensin 3	-	-	-	gi|1076557|pir||S54157/2.45469e-14/extensin-like protein - cowpea (fragment)
clementine0.9_020312m|PACid:19272685	717	76	317	21.8688	91.0094	2.05714	Up	0	0	PF04554 PTHR23201 AT1G21310.1 EXT3 extensin 3	-	-	-	gi|297744655|emb|CBI37917.3|/9.46115e-11/unnamed protein product [Vitis vinifera]
clementine0.9_014796m|PACid:19271837	1035	391	812	77.9412	161.496	1.05104	Up	2.44e-13	1.75e-11	PF04674 AT2G17230.1 EXL5 EXORDIUM like 5	GO:0005618//cell wall	-	-	-
clementine0.9_016485m|PACid:19270892	936	7	36	1.54295	7.91722	2.3593	Up	1.47e-05	0.000259737	PF04720 AT1G62420.1 Protein of unknown function (DUF506)	-	-	-	-
clementine0.9_024357m|PACid:19280926	471	14	129	6.1325	56.3787	3.2006	Up	1.38e-07	3.72e-06	PF04749 AT1G14870.1 PCR2 PLANT CADMIUM RESISTANCE 2	-	-	-	gi|225424333|ref|XP_002284819.1|/1.53202e-57/PREDICTED: hypothetical protein [Vitis vinifera]
clementine0.9_020111m|PACid:19251496	729	342	151	96.7897	42.6379	-1.18272	Down	2.54e-18	2.51e-16	PF04770 AT4G24660.1 HB22 homeobox protein 22	-	-	-	gi|164562217|gb|ABY61023.1|/2.60671e-80/zinc finger homeodomain protein 1 [Saruma henryi]
clementine0.9_017624m|PACid:19254992	870	113	49	26.7972	11.5937	-1.20874	Down	3.53e-07	8.85e-06	PF05153 PTHR12588 KOG1573 AT1G14520.1 MIOX1 myo-inositol oxygenase 1	GO:0044424//intracellular part;GO:0044424//intracellular part	GO:0046914//transition metal ion binding;GO:0016701//oxidoreductase activity, acting on single donors with incorporation of molecular oxygen;GO:0046914//transition metal ion binding;GO:0016701//oxidoreductase activity, acting on single donors with incorporation of molecular oxygen	GO:0006020//inositol metabolic process;GO:0006020//inositol metabolic process	gi|255635830|gb|ACU18263.1|/2.84372e-122/unknown [Glycine max]
clementine0.9_008129m|PACid:19282133	1509	30	77	4.10169	10.5038	1.35663	Up	4.56e-06	9.02e-05	PF05577 PTHR11010 KOG2183 AT5G22860.1 Serine carboxypeptidase S28 family protein	-	GO:0008238//exopeptidase activity	GO:0019538//protein metabolic process	-
clementine0.9_002976m|PACid:19255550	2316	116	300	10.3336	26.6642	1.36757	Up	7.17e-14	5.86e-12	PF05922,PF00082,PF02225 PTHR10795 AT2G04160.1 AIR3 Subtilisin-like serine endopeptidase family protein	-	GO:0004175//endopeptidase activity;GO:0005515//protein binding;GO:0016628//oxidoreductase activity, acting on the CH-CH group of donors, NAD or NADP as acceptor;GO:0004175//endopeptidase activity;GO:0005515//protein binding;GO:0016628//oxidoreductase activity, acting on the CH-CH group of donors, NAD or NADP as acceptor	GO:0009725//response to hormone stimulus;GO:0019538//protein metabolic process;GO:0010101;GO:0044092;GO:0009725//response to hormone stimulus;GO:0019538//protein metabolic process;GO:0010101;GO:0044092	gi|255567212|ref|XP_002524587.1|/0/Xylem serine proteinase 1 precursor, putative [Ricinus communis]
clementine0.9_032639m|PACid:19271602	2349	71	173	6.236	15.1604	1.28161	Up	4.18e-11	1.88e-09	PF05922,PF00082,PF02225 PTHR10795 AT5G51750.1 SBT1.3 subtilase 1.3	GO:0031410//cytoplasmic vesicle	GO:0004175//endopeptidase activity;GO:0005515//protein binding	GO:0019538//protein metabolic process;GO:0044092	-
clementine0.9_003047m|PACid:19274927	2298	207	673	18.5845	60.2853	1.69771	Up	1.03e-13	8.2e-12	PF05922,PF00082,PF02225 PTHR10795 AT5G67090.1 Subtilisin-like serine endopeptidase family protein	-	GO:0005515//protein binding;GO:0004175//endopeptidase activity;GO:0005515//protein binding;GO:0004175//endopeptidase activity	GO:0019538//protein metabolic process;GO:0044092;GO:0019538//protein metabolic process;GO:0044092	gi|255538258|ref|XP_002510194.1|/0/Xylem serine proteinase 1 precursor, putative [Ricinus communis]
clementine0.9_003037m|PACid:19254064	2301	389	813	34.879	72.7311	1.06022	Up	0	0	PF05922,PF00082,PF02225 PTHR10795 AT5G67360.1 ARA12 Subtilase family protein	GO:0005618//cell wall;GO:0005576//extracellular region;GO:0031410//cytoplasmic vesicle;GO:0005618//cell wall;GO:0005576//extracellular region;GO:0031410//cytoplasmic vesicle	GO:0004175//endopeptidase activity;GO:0005515//protein binding;GO:0004175//endopeptidase activity;GO:0005515//protein binding	GO:0019538//protein metabolic process;GO:0010191;GO:0003006//reproductive developmental process;GO:0044092;GO:0009845//seed germination;GO:0019538//protein metabolic process;GO:0010191;GO:0003006//reproductive developmental process;GO:0044092;GO:0009845//seed germination	gi|255538108|ref|XP_002510119.1|/0/Xylem serine proteinase 1 precursor, putative [Ricinus communis]
clementine0.9_025561m|PACid:19255437	372	46	102	25.5121	56.4421	1.14559	Up	3.69e-06	7.39e-05	PF06596 AT2G06520.1 PSBX photosystem II subunit X	GO:0044464//cell part;GO:0044464//cell part	-	-	gi|118489056|gb|ABK96335.1|/1.9089e-23/unknown [Populus trichocarpa x Populus deltoides]
clementine0.9_018297m|PACid:19274595	828	144	532	35.8809	132.26	1.88209	Up	1.11e-13	8.74e-12	PF06888 PTHR20889 KOG3120 AT1G17710.1 Pyridoxal phosphate phosphatase-related protein	-	GO:0016791//phosphatase activity;GO:0016791//phosphatase activity	-	gi|255572989|ref|XP_002527425.1|/3.40815e-122/Phosphoethanolamine/phosphocholine phosphatase, putative [Ricinus communis]
clementine0.9_015500m|PACid:19263567	990	308	897	64.1869	186.511	1.53891	Up	0	0	PF07224 AT1G19670.1 CLH1 chlorophyllase 1	GO:0009536//plastid;GO:0009536//plastid	GO:0004091//carboxylesterase activity;GO:0004091//carboxylesterase activity	GO:0006787;GO:0006787	gi|30912740|sp|Q9MV14.1|CLH1_CITSI/2.43919e-168/RecName: Full=Chlorophyllase-1, chloroplastic; AltName: Full=Chlorophyll-chlorophyllido hydrolase 1; Short=Chlase 1; Flags: Precursor
clementine0.9_007055m|PACid:19270181	1608	74	228	9.49459	29.1874	1.62017	Up	0	0	PF07250,PF09118 AT1G75620.1 glyoxal oxidase-related protein	GO:0031410//cytoplasmic vesicle	GO:0016899//oxidoreductase activity, acting on the CH-OH group of donors, oxygen as acceptor	GO:0008152//metabolic process	-
clementine0.9_004239m|PACid:19269305	2016	25	92	2.55847	9.39385	1.87644	Up	3.56e-10	1.42e-08	PF07526,PF00046 PTHR11850 KOG0773 AT2G35940.1 BLH1 BEL1-like homeodomain 1	-	-	-	-
clementine0.9_007827m|PACid:19266001	1536	52	110	6.98462	14.7417	1.07765	Up	4.73e-06	9.31e-05	PF07690,PF00083 PTHR11600 KOG0254 AT1G77210.1 STP14 sugar transporter 14	GO:0031224//intrinsic to membrane;GO:0031224//intrinsic to membrane	GO:0016628//oxidoreductase activity, acting on the CH-CH group of donors, NAD or NADP as acceptor;GO:0022857//transmembrane transporter activity;GO:0016628//oxidoreductase activity, acting on the CH-CH group of donors, NAD or NADP as acceptor;GO:0022857//transmembrane transporter activity	GO:0008152//metabolic process;GO:0006810//transport;GO:0008152//metabolic process;GO:0006810//transport	gi|255552117|ref|XP_002517103.1|/0/sugar transporter, putative [Ricinus communis]
clementine0.9_007061m|PACid:19256249	1608	47	149	6.03035	19.0742	1.66131	Up	7.88e-14	6.39e-12	PF07690,PF00854 PTHR11654 KOG1237 AT5G14940.1 Major facilitator superfamily protein	GO:0031410//cytoplasmic vesicle;GO:0031410//cytoplasmic vesicle	GO:0005275//amine transmembrane transporter activity;GO:0005275//amine transmembrane transporter activity	GO:0015833//peptide transport;GO:0051707//response to other organism;GO:0015833//peptide transport;GO:0051707//response to other organism	gi|255552740|ref|XP_002517413.1|/0/amino acid permease, putative [Ricinus communis]
clementine0.9_001953m|PACid:19274264	2682	83	171	6.38484	13.1245	1.03954	Up	2.89e-08	8.65e-07	PF07714,PF00069 PTHR23258 KOG1187 AT3G51550.1 FER Malectin/receptor-like protein kinase family protein	GO:0016020//membrane;GO:0044426;GO:0016020//membrane;GO:0044426	GO:0016301//kinase activity;GO:0016301//kinase activity	GO:0007275//multicellular organismal development;GO:0006468//protein amino acid phosphorylation;GO:0009856//pollination;GO:0007275//multicellular organismal development;GO:0006468//protein amino acid phosphorylation;GO:0009856//pollination	gi|296082193|emb|CBI21198.3|/0/unnamed protein product [Vitis vinifera]
clementine0.9_005951m|PACid:19284457	1740	5	44	0.592859	5.20535	3.13423	Up	2.75e-05	0.000453325	PF07732,PF00394,PF07731 PTHR11709 KOG1263 AT2G40370.1 LAC5 laccase 5	GO:0005576//extracellular region;GO:0031410//cytoplasmic vesicle	GO:0046914//transition metal ion binding;GO:0016682//oxidoreductase activity, acting on diphenols and related substances as donors, oxygen as acceptor	GO:0009808//lignin metabolic process;GO:0010038//response to metal ion	-
clementine0.9_006205m|PACid:19267228	1707	14	445	1.6921	53.6627	4.98704	Up	1.38e-07	3.72e-06	PF07732,PF00394,PF07731 PTHR11709 KOG1263 AT3G09220.1 LAC7 laccase 7	GO:0005576//extracellular region;GO:0005576//extracellular region	GO:0046914//transition metal ion binding;GO:0016682//oxidoreductase activity, acting on diphenols and related substances as donors, oxygen as acceptor;GO:0046914//transition metal ion binding;GO:0016682//oxidoreductase activity, acting on diphenols and related substances as donors, oxygen as acceptor	GO:0003006//reproductive developmental process;GO:0009808//lignin metabolic process;GO:0010038//response to metal ion;GO:0003006//reproductive developmental process;GO:0009808//lignin metabolic process;GO:0010038//response to metal ion	gi|255573939|ref|XP_002527888.1|/0/laccase, putative [Ricinus communis]
clementine0.9_016225m|PACid:19258252	951	47	117	10.1964	25.3251	1.31251	Up	3.39e-08	1.01e-06	PF07859 PTHR23024 KOG1515 AT1G19190.1 alpha/beta-Hydrolases superfamily protein	-	GO:0004871//signal transducer activity;GO:0004871//signal transducer activity	-	gi|255555509|ref|XP_002518791.1|/1.98566e-111/catalytic, putative [Ricinus communis]
clementine0.9_016757m|PACid:19272148	918	274	640	61.5798	143.51	1.22063	Up	1.67e-13	1.26e-11	PF07859 PTHR23024 KOG1515 AT1G19190.1 alpha/beta-Hydrolases superfamily protein	-	-	-	gi|225428757|ref|XP_002285054.1|/8.68591e-117/PREDICTED: hypothetical protein [Vitis vinifera]
clementine0.9_013491m|PACid:19269227	1110	40	86	7.43477	15.9486	1.10107	Up	3.9e-05	0.000620974	PF07992,PF00070 PTHR22915 KOG2495 AT3G44190.1 FAD/NAD(P)-binding oxidoreductase family protein	-	GO:0030554//adenyl nucleotide binding;GO:0003824//catalytic activity	GO:0008152//metabolic process	-
clementine0.9_028325m|PACid:19252165	1755	25	2	2.93896	0.234584	-3.64713	Down	2.95e-06	6.11e-05	PF07992,PF00070,PF00036 PTHR22915 KOG2495 AT2G20800.1 NDB4 NAD(P)H dehydrogenase B4	GO:0005743//mitochondrial inner membrane;GO:0005743//mitochondrial inner membrane	GO:0030554//adenyl nucleotide binding;GO:0046872//metal ion binding;GO:0050136//NADH dehydrogenase (quinone) activity;GO:0030554//adenyl nucleotide binding;GO:0046872//metal ion binding;GO:0050136//NADH dehydrogenase (quinone) activity	GO:0008152//metabolic process;GO:0008152//metabolic process	gi|296084968|emb|CBI28383.3|/0/unnamed protein product [Vitis vinifera]
clementine0.9_031134m|PACid:19278012	2904	33	75	2.34449	5.31632	1.18115	Up	4.9e-05	0.000755682	PF08263,PF00560 PTHR23258 KOG0472 AT1G74190.1 RLP15 receptor like protein 15	-	-	-	gi|297842171|ref|XP_002888967.1|/0/leucine-rich repeat family protein [Arabidopsis lyrata subsp. lyrata]
clementine0.9_035571m|PACid:19286308	1416	64	19	9.32497	2.76208	-1.75534	Down	4.5e-07	1.11e-05	PF08263,PF00560 PTHR23258 KOG0617 AT2G42800.1 RLP29 receptor like protein 29	GO:0031224//intrinsic to membrane;GO:0005618//cell wall	GO:0016628//oxidoreductase activity, acting on the CH-CH group of donors, NAD or NADP as acceptor;GO:0016772//transferase activity, transferring phosphorus-containing groups;GO:0005488//binding	GO:0008152//metabolic process	-
clementine0.9_000660m|PACid:19262581	3714	36	87	1.99982	4.82196	1.26975	Up	3.6e-06	7.24e-05	PF08263,PF00560,PF00069,PF07714 PTHR23258 KOG1187 AT1G55610.1 BRL1 BRI1 like	GO:0031224//intrinsic to membrane;GO:0031410//cytoplasmic vesicle;GO:0031224//intrinsic to membrane;GO:0031410//cytoplasmic vesicle	GO:0005515//protein binding;GO:0004672//protein kinase activity;GO:0032559//adenyl ribonucleotide binding;GO:0005515//protein binding;GO:0004672//protein kinase activity;GO:0032559//adenyl ribonucleotide binding	GO:0006464//protein modification process;GO:0006464//protein modification process	gi|46804805|dbj|BAD16810.1|/0/putative leucine rich repeat-type serine/threonine receptor-like kinase [Daucus carota]
clementine0.9_031903m|PACid:19280621	2508	45	99	3.70182	8.12557	1.13423	Up	6.1e-06	0.000116776	PF08263,PF00560,PF07714,PF00069 PTHR23258 KOG1187 AT4G08850.1 Leucine-rich repeat receptor-like protein kinase family protein	GO:0016020//membrane;GO:0016020//membrane	GO:0016740//transferase activity;GO:0016740//transferase activity	-	gi|147767326|emb|CAN68996.1|/0/hypothetical protein VITISV_008862 [Vitis vinifera]
clementine0.9_026492m|PACid:19284462	288	34	91	24.3566	65.0422	1.41706	Up	2.53e-07	6.49e-06	PF09713 AT3G55240.1 Plant protein 1589 of unknown function	GO:0044464//cell part	-	-	-
clementine0.9_018766m|PACid:19269008	804	50	148	12.8305	37.8924	1.56233	Up	1.44e-12	8.18e-11	PF10950	-	-	-	gi|48426429|emb|CAA66109.3|/8.84367e-27/specific tissue protein 2 [Cicer arietinum]
