# Supplementary material for: Comparative Transcript Profiling of a Male Sterile Cybrid Pummelo and Its Fertile Type Revealed Altered Gene Expression Related to Flower Development
Source: PLoS One. 2012 Aug 28;7(8):e43758. doi: 10.1371/journal.pone.0043758 (PMC3429507; doi:10.1371/journal.pone.0043758)
Supplement: Table S2 — The 261 genes differentially expressed between G1+HBP and HBP sorted within clusters. Genes in clusters I and II contained genes with higher expression in G1+HBP compared with HBP at petal and stamen primordia initiating stage, respectively. In contrast, clusters IV, V revealed significantly reduced transcripts in G1+HBP at each floral development stage. Clusters III and VI were composed of genes which showed activated and reduced expression in the floral buds of G1+HBP compared with that of HBP in two analyzed stages. For each gene the relative expression value was presented as a log2-value. Only significant values were presented. A positive value indicated that the expression was higher in G1+HBP in comparison to HBP and a negative value indicated a lower expression in G1+HBP in comparison to HBP. (XLS) [file pone.0043758.s006.xls]

## Sheet: Table S2
Table S2
The 261 genes differentially expressed between G1+HBP and HBP sorted within clusters. Genes in clusters I and II contained genes with higher
expression in G1+HBP compared with HBP at petal stage and early stamen stage, respectively. In contrast, clusters IV, V revealed significantly
reduced transcripts in G1+HBP at each floral development stage. Clusters III and VI were composed of genes which showed activated and reduced
expression in the floral buds of G1+HBP compared with that of HBP in two analyzed stages.
For each gene the relative expression value was presented as a log2-value. Only significant values were presented. A positive value indicated that
the expression was higher in G1+HBP in comparison to HBP and a negative value indicated a lower expression in G1+HBP in comparison to HBP.

## Sheet: Table S2 
Table S2
GeneID	log2 Ratio(G1+HBP-Pe/HBP-Pe)	log2 Ratio(G1+HB-St/HB-St)	Predominantly expressed in floral development stages	Description	GO Component	GO Function	GO Process	Blast nr
ClusterⅠ			according to Wellmer et al. (2006)
clementine0.9_031005m|PACid:19282830	1.6409			-	-	GO:0016787//hydrolase activity	-	-
clementine0.9_023514m|PACid:19274041	1.38973			PTHR11783 AT5G07010.1 ST2A sulfotransferase 2A	-	GO:0008146//sulfotransferase activity;GO:0008146//sulfotransferase activity	GO:0009719;GO:0031407//oxylipin metabolic process;GO:0009719;GO:0031407//oxylipin metabolic process	gi|255578229|ref|XP_002529982.1|/5.09848e-28/Flavonol 4'-sulfotransferase, putative [Ricinus communis]
clementine0.9_015978m|PACid:19262528	1.24246			PTHR12001 AT4G38460.1 GGR geranylgeranyl reductase	-	-	-	gi|164605008|dbj|BAF98300.1|/2.77684e-60/geranyl-diphosphate synthase [Hevea brasiliensis]
clementine0.9_007019m|PACid:19258536	1.10747			PF00004 PTHR23070 KOG0743 AT5G40010.1 AATP1 AAA-ATPase 1	GO:0043231//intracellular membrane-bounded organelle;GO:0043231//intracellular membrane-bounded organelle	GO:0017111//nucleoside-triphosphatase activity;GO:0032559//adenyl ribonucleotide binding;GO:0017111//nucleoside-triphosphatase activity;GO:0032559//adenyl ribonucleotide binding	GO:0009725//response to hormone stimulus;GO:0009725//response to hormone stimulus	gi|255552796|ref|XP_002517441.1|/8.89936e-175/ATP binding protein, putative [Ricinus communis]
clementine0.9_001997m|PACid:19281527	1.36354			PF00122,PF00702 PTHR11939 KOG0205 AT3G47950.1 HA4 H(+)-ATPase 4	GO:0031224//intrinsic to membrane	GO:0043169//cation binding;GO:0015662//ATPase activity, coupled to transmembrane movement of ions, phosphorylative mechanism;GO:0032559//adenyl ribonucleotide binding	GO:0006818//hydrogen transport;GO:0009206;GO:0006811//ion transport	-
clementine0.9_005735m|PACid:19282058	1.15195			PF00310,PF00733 PTHR11772 KOG0571 6.3.5.4 K01953 AT3G47340.1 ASN1 glutamine-dependent asparagine synthase 1	-	GO:0016884//carbon-nitrogen ligase activity, with glutamine as amido-N-donor;GO:0032559//adenyl ribonucleotide binding	GO:0009642//response to light intensity;GO:0009746;GO:0009267//cellular response to starvation;GO:0009064//glutamine family amino acid metabolic process;GO:0034285;GO:0006528//asparagine metabolic process	-
clementine0.9_036017m|PACid:19253965	1.23203			PF00931,PF00560 PTHR23258 KOG4658 AT4G27220.1 NB-ARC domain-containing disease resistance protein	-	-	-	gi|255574526|ref|XP_002528174.1|/0/Disease resistance protein RFL1, putative [Ricinus communis]
clementine0.9_019423m|PACid:19283951	1.31487			PF03330,PF01357 AT2G40610.1 EXPA8 expansin A8	GO:0044464//cell part	-	GO:0007047//cellular cell wall organization	-
clementine0.9_027975m|PACid:19277581	10.5516			PF08263,PF00560 PTHR23258 KOG0472 AT1G58190.2 RLP9 receptor like protein 9	-	-	-	gi|255581263|ref|XP_002531443.1|/2.33515e-137/serine-threonine protein kinase, plant-type, putative [Ricinus communis]
clementine0.9_010541m|PACid:19268605	1.64245			PF08693,PF00069,PF07714 PTHR23258 KOG1187 AT1G70250.1 receptor serine/threonine kinase, putative	-	GO:0004672//protein kinase activity;GO:0032559//adenyl ribonucleotide binding;GO:0004672//protein kinase activity;GO:0032559//adenyl ribonucleotide binding	GO:0006464//protein modification process;GO:0006464//protein modification process	gi|255551426|ref|XP_002516759.1|/7.93311e-115/serine/threonine kinase, putative [Ricinus communis]
clementine0.9_029593m|PACid:19269078	1.72337			PF10950	-	-	-	gi|48426429|emb|CAA66109.3|/1.62776e-24/specific tissue protein 2 [Cicer arietinum]
ClusterⅡ
clementine0.9_020373m|PACid:19273095	12.5638			-	-	-	-	gi|296087190|emb|CBI33564.3|/1.22261e-18/unnamed protein product [Vitis vinifera]
clementine0.9_031975m|PACid:19286572	2.06712			-	-	-	-	-
clementine0.9_023461m|PACid:19276693	1.76932			-	-	-	-	-
clementine0.9_035724m|PACid:19280695	1.72637			-	-	-	-	-
clementine0.9_032375m|PACid:19261395	1.46804			-	-	-	-	gi|255580114|ref|XP_002530889.1|/1.44088e-27/conserved hypothetical protein [Ricinus communis]
clementine0.9_024700m|PACid:19286663	1.27396			-	-	-	-	-
clementine0.9_023814m|PACid:19256878	1.18436			-	-	-	-	-
clementine0.9_024107m|PACid:19258376	1.13423			-	-	-	-	-
clementine0.9_026531m|PACid:19269586	1.11186			-	-	-	-	-
clementine0.9_032188m|PACid:19268536	1.36757			AT1G16905.1 Curculin-like (mannose-binding) lectin family protein	GO:0016020//membrane;GO:0005576//extracellular region;GO:0005618//cell wall;GO:0016020//membrane;GO:0005576//extracellular region;GO:0005618//cell wall	-	-	gi|302142899|emb|CBI20194.3|/6.36787e-76/unnamed protein product [Vitis vinifera]
clementine0.9_024390m|PACid:19280940	1.07919			AT1G23050.1 hydroxyproline-rich glycoprotein family protein	-	-	-	-
clementine0.9_022162m|PACid:19256790	1.159		Floral meristem formation	AT1G52140.1	-	-	-	gi|296082237|emb|CBI21242.3|/2.34545e-67/unnamed protein product [Vitis vinifera]
clementine0.9_018109m|PACid:19271368	1.1093			AT2G33850.1	-	-	-	-
clementine0.9_008815m|PACid:19264711	1.45097		Floral meristem formation	AT2G46630.1	-	-	GO:0030154//cell differentiation;GO:0000902//cell morphogenesis;GO:0030154//cell differentiation;GO:0000902//cell morphogenesis	gi|255585261|ref|XP_002533331.1|/1.85142e-67/conserved hypothetical protein [Ricinus communis]
clementine0.9_030254m|PACid:19255835	1.29539		Floral meristem formation	AT3G01680.1	-	-	-	gi|255572050|ref|XP_002526966.1|/4.25616e-112/conserved hypothetical protein [Ricinus communis]
clementine0.9_029479m|PACid:19267642	2.3593			AT3G51750.2	-	-	-	gi|297735625|emb|CBI18119.3|/2.27435e-14/unnamed protein product [Vitis vinifera]
clementine0.9_010883m|PACid:19263600	1.24727			AT4G00770.1	-	-	-	gi|296089140|emb|CBI38843.3|/3.97403e-18/unnamed protein product [Vitis vinifera]
clementine0.9_030580m|PACid:19265848	1.13666			AT4G16380.1 Heavy metal transport/detoxification superfamily protein	-	-	-	gi|119888002|gb|ABM05953.1|/2.30998e-18/proline-rich protein [Gossypium hirsutum]
clementine0.9_024531m|PACid:19251325	1.31866			AT4G40090.1 AGP3 arabinogalactan protein 3	-	-	-	-
clementine0.9_022063m|PACid:19262678	2.06282			AT5G20790.1	-	-	-	gi|21554913|gb|AAM63728.1|/2.59876e-21/unknown [Arabidopsis thaliana]
clementine0.9_013021m|PACid:19256851	2.16665		Floral organ development	AT5G53390.1 O-acyltransferase (WSD1-like) family protein	-	-	-	gi|224095483|ref|XP_002310400.1|/5.71343e-135/predicted protein [Populus trichocarpa]
clementine0.9_024382m|PACid:19263281	1.40554		Floral meristem formation	AT5G57685.1 GDU3 glutamine dumper 3	-	-	-	gi|30696912|ref|NP_680451.2|/4.41145e-17/AtGDU3 (Arabidopsis thaliana GLUTAMINE DUMPER 3)
clementine0.9_009406m|PACid:19252306	2.80408			PTHR11926 KOG1192 AT1G05680.1 UGT74E2 Uridine diphosphate glycosyltransferase 74E2	-	GO:0016758//transferase activity, transferring hexosyl groups;GO:0016758//transferase activity, transferring hexosyl groups	-	gi|242199344|gb|ACS87993.1|/0/UDP-glucosyltransferase family 1 protein [Citrus sinensis]
clementine0.9_008501m|PACid:19282818	1.12797		Floral organ development	PTHR11926 KOG1192 AT2G36750.1 UGT73C1 UDP-glucosyl transferase 73C1	-	GO:0035251//UDP-glucosyltransferase activity	GO:0016128;GO:0051553;GO:0009411//response to UV	-
clementine0.9_009667m|PACid:19275589	11.1214			PTHR11926 KOG1192 AT3G11340.1 UDP-Glycosyltransferase superfamily protein	-	GO:0035251//UDP-glucosyltransferase activity	-	-
clementine0.9_005280m|PACid:19284366	1.26746			PTHR11952:SF2 AT3G56040.1 UGP3 UDP-glucose pyrophosphorylase 3	GO:0043231//intracellular membrane-bounded organelle	GO:0016772//transferase activity, transferring phosphorus-containing groups	-	-
clementine0.9_011261m|PACid:19260817	2.46804			PTHR13683 KOG1339 AT1G03220.1 Eukaryotic aspartyl protease family protein	-	-	-	gi|255552241|ref|XP_002517165.1|/6.35435e-138/basic 7S globulin 2 precursor small subunit, putative [Ricinus communis]
clementine0.9_008863m|PACid:19251819	13.2349		Floral meristem formation	PTHR13683 KOG1339 AT5G10770.1 Eukaryotic aspartyl protease family protein	GO:0005576//extracellular region;GO:0005576//extracellular region	GO:0008233//peptidase activity;GO:0008233//peptidase activity	-	gi|255548664|ref|XP_002515388.1|/5.27283e-155/Aspartic proteinase nepenthesin-2 precursor, putative [Ricinus communis]
clementine0.9_008956m|PACid:19252017	2.28624		Floral meristem formation	PTHR13683 KOG1339 AT5G10770.1 Eukaryotic aspartyl protease family protein	-	-	-	gi|224142001|ref|XP_002324349.1|/3.69742e-84/predicted protein [Populus trichocarpa]
clementine0.9_008899m|PACid:19251988	1.11448		Floral meristem formation	PTHR13683 KOG1339 AT5G10770.1 Eukaryotic aspartyl protease family protein	GO:0005576//extracellular region;GO:0005576//extracellular region	GO:0008233//peptidase activity;GO:0008233//peptidase activity	-	gi|255548664|ref|XP_002515388.1|/1.80215e-155/Aspartic proteinase nepenthesin-2 precursor, putative [Ricinus communis]
clementine0.9_011165m|PACid:19278522	1.11221			PTHR13683 KOG1339 AT5G33340.1 CDR1 Eukaryotic aspartyl protease family protein	GO:0005576//extracellular region;GO:0005576//extracellular region	GO:0004175//endopeptidase activity;GO:0004175//endopeptidase activity	GO:0042743//hydrogen peroxide metabolic process;GO:0006952//defense response;GO:0009696//salicylic acid metabolic process;GO:0042743//hydrogen peroxide metabolic process;GO:0006952//defense response;GO:0009696//salicylic acid metabolic process	gi|255566010|ref|XP_002523993.1|/8.96798e-124/Aspartic proteinase nepenthesin-1 precursor, putative [Ricinus communis]
clementine0.9_007533m|PACid:19276485	1.88426			PTHR16166 AT4G17140.3 pleckstrin homology (PH) domain-containing protein	-	-	GO:0033036	-
clementine0.9_029798m|PACid:19273605	2.42175			PTHR18958:SF80 AT3G18670.1 Ankyrin repeat family protein	-	-	-	gi|255544802|ref|XP_002513462.1|/1.2257e-74/ankyrin repeat-containing protein, putative [Ricinus communis]
clementine0.9_000343m|PACid:19267140	1.15285		Floral meristem formation	PF00005,PF01061,PF08370 PTHR19241 KOG0065 AT2G36380.1 PDR6 pleiotropic drug resistance 6	GO:0016020//membrane;GO:0016020//membrane	GO:0015405//P-P-bond-hydrolysis-driven transmembrane transporter activity;GO:0015604//phosphonate transmembrane transporter activity;GO:0017111//nucleoside-triphosphatase activity;GO:0032559//adenyl ribonucleotide binding;GO:0015405//P-P-bond-hydrolysis-driven transmembrane transporter activity;GO:0015604//phosphonate transmembrane transporter activity;GO:0017111//nucleoside-triphosphatase activi…	GO:0015893//drug transport;GO:0015893//drug transport	gi|255587046|ref|XP_002534113.1|/0/ATP-binding cassette transporter, putative [Ricinus communis]
clementine0.9_008151m|PACid:19278179	1.64881			PF00067 PTHR19383 KOG0156 AT2G45550.1 CYP76C4 cytochrome P450, family 76, subfamily C, polypeptide 4	-	GO:0016491//oxidoreductase activity;GO:0005506//iron ion binding;GO:0016491//oxidoreductase activity;GO:0005506//iron ion binding	-	gi|7406712|emb|CAB85635.1|/7.92328e-162/putative ripening-related P-450 enzyme [Vitis vinifera]
clementine0.9_008374m|PACid:19278126	1.14873			PF00067 PTHR19383 KOG0156 AT2G45550.1 CYP76C4 cytochrome P450, family 76, subfamily C, polypeptide 4	-	GO:0004497//monooxygenase activity;GO:0005506//iron ion binding;GO:0004497//monooxygenase activity;GO:0005506//iron ion binding	-	gi|7406712|emb|CAB85635.1|/1.51812e-165/putative ripening-related P-450 enzyme [Vitis vinifera]
clementine0.9_007981m|PACid:19268385	2.40272			PF00067 PTHR19383 KOG0156 AT3G48280.1 CYP71A25 cytochrome P450, family 71, subfamily A, polypeptide 25	GO:0016020//membrane;GO:0016020//membrane	GO:0016491//oxidoreductase activity;GO:0005506//iron ion binding;GO:0016491//oxidoreductase activity;GO:0005506//iron ion binding	-	gi|224139378|ref|XP_002323083.1|/7.05189e-158/cytochrome P450 [Populus trichocarpa]
clementine0.9_007273m|PACid:19283786	1.85299			PF00067 PTHR19383 KOG0156 AT4G31940.1 CYP82C4 cytochrome P450, family 82, subfamily C, polypeptide 4	-	GO:0004497//monooxygenase activity;GO:0005506//iron ion binding	-	-
clementine0.9_006511m|PACid:19266156	11.0374			PF00067 PTHR19383 KOG0156 AT5G05260.1 CYP79A2 cytochrome p450 79a2	-	GO:0004497//monooxygenase activity;GO:0005506//iron ion binding;GO:0004497//monooxygenase activity;GO:0005506//iron ion binding	GO:0019758;GO:0019758	gi|225436668|ref|XP_002276655.1|/0/PREDICTED: hypothetical protein [Vitis vinifera]
clementine0.9_007854m|PACid:19274771	2.88256		Floral organ development	PF00067 PTHR19383 KOG0156 AT5G07990.1 TT7 Cytochrome P450 superfamily protein	-	GO:0016709//oxidoreductase activity, acting on paired donors, with incorporation or reduction of molecular oxygen, NADH or NADPH as one donor, and incorporation of one atom of oxygen;GO:0005506//iron ion binding;GO:0016709//oxidoreductase activity, acting on paired donors, with incorporation or reduction of molecular oxygen, NADH or NADPH as one donor, and incorporation of one atom of oxygen;GO:0…	GO:0008152//metabolic process;GO:0008152//metabolic process	gi|255560607|ref|XP_002521317.1|/0/flavonoid 3-hydroxylase, putative [Ricinus communis]
clementine0.9_007646m|PACid:19257867	1.60971		Floral organ development	PF00067 PTHR19383 KOG0156 1.14.13.21 K05280 AT5G07990.1 TT7 Cytochrome P450 superfamily protein	GO:0031090//organelle membrane;GO:0043231//intracellular membrane-bounded organelle;GO:0031224//intrinsic to membrane;GO:0031090//organelle membrane;GO:0043231//intracellular membrane-bounded organelle;GO:0031224//intrinsic to membrane	GO:0016709//oxidoreductase activity, acting on paired donors, with incorporation or reduction of molecular oxygen, NADH or NADPH as one donor, and incorporation of one atom of oxygen;GO:0005506//iron ion binding;GO:0016709//oxidoreductase activity, acting on paired donors, with incorporation or reduction of molecular oxygen, NADH or NADPH as one donor, and incorporation of one atom of oxygen;GO:0…	GO:0009699//phenylpropanoid biosynthetic process;GO:0009699//phenylpropanoid biosynthetic process	gi|78183424|dbj|BAE47006.1|/0/flavonoid 3'-hydroxylase [Vitis vinifera]
clementine0.9_009157m|PACid:19272504	1.29046			PF00067 PTHR19383 KOG0157 AT1G12740.1 CYP87A2 cytochrome P450, family 87, subfamily A, polypeptide 2	GO:0031410//cytoplasmic vesicle;GO:0031410//cytoplasmic vesicle	GO:0046872//metal ion binding;GO:0004497//monooxygenase activity;GO:0046872//metal ion binding;GO:0004497//monooxygenase activity	-	gi|224058595|ref|XP_002299557.1|/1.96813e-138/cytochrome P450 [Populus trichocarpa]
clementine0.9_005216m|PACid:19267717	1.80408			PF00069 PTHR13902 KOG0584 AT3G51630.1 WNK5 with no lysine (K) kinase 5	GO:0043231//intracellular membrane-bounded organelle;GO:0043231//intracellular membrane-bounded organelle	GO:0004674//protein serine/threonine kinase activity;GO:0004674//protein serine/threonine kinase activity	GO:0009648//photoperiodism;GO:0006464//protein modification process;GO:0009648//photoperiodism;GO:0006464//protein modification process	gi|255584247|ref|XP_002532861.1|/0/kinase, putative [Ricinus communis]
clementine0.9_005489m|PACid:19281631	1.8712			PF00069 PTHR13902 KOG0584 AT5G58350.1 WNK4 with no lysine (K) kinase 4	GO:0043231//intracellular membrane-bounded organelle	GO:0004702//receptor signaling protein serine/threonine kinase activity;GO:0032559//adenyl ribonucleotide binding	GO:0009648//photoperiodism;GO:0006464//protein modification process	-
clementine0.9_003600m|PACid:19254954	1.12106			PF00069,PF07714 PTHR23258 KOG1187 AT1G69730.1 Wall-associated kinase family protein	-	GO:0004672//protein kinase activity;GO:0004672//protein kinase activity	-	gi|255545824|ref|XP_002513972.1|/0/kinase, putative [Ricinus communis]
clementine0.9_025390m|PACid:19259263	1.11567			PF00085 PTHR10438 KOG0907 AT1G59730.1 TH7 thioredoxin H-type 7	GO:0043231//intracellular membrane-bounded organelle;GO:0044444//cytoplasmic part;GO:0016020//membrane;GO:0043231//intracellular membrane-bounded organelle;GO:0044444//cytoplasmic part;GO:0016020//membrane	GO:0016667//oxidoreductase activity, acting on sulfur group of donors;GO:0016667//oxidoreductase activity, acting on sulfur group of donors	-	gi|255632962|gb|ACU16835.1|/7.0752e-34/unknown [Glycine max]
clementine0.9_012615m|PACid:19282208	1.02764			PF00096 AT2G29660.1 zinc finger (C2H2 type) family protein	GO:0031224//intrinsic to membrane;GO:0031410//cytoplasmic vesicle	GO:0046914//transition metal ion binding	GO:0010468//regulation of gene expression	-
clementine0.9_018741m|PACid:19272128	1.06006			PF00096 PTHR11389 AT1G27730.1 STZ salt tolerance zinc finger	-	-	-	-
clementine0.9_022456m|PACid:19284030	1.9173			PF00097 PTHR22764 AT3G10910.1 RING/U-box superfamily protein	-	GO:0046914//transition metal ion binding	-	-
clementine0.9_013901m|PACid:19256435	2.85471			PF00097 PTHR22765 KOG1493 AT4G33565.1 RING/U-box superfamily protein	-	GO:0005488//binding;GO:0005488//binding	-	gi|255563198|ref|XP_002522602.1|/3.36834e-81/ring finger protein, putative [Ricinus communis]
clementine0.9_035572m|PACid:19256024	1.8207			PF00107 PTHR11695 KOG1198 AT1G23740.1 Oxidoreductase, zinc-binding dehydrogenase family protein	GO:0009526//plastid envelope;GO:0009532//plastid stroma;GO:0005576//extracellular region;GO:0009526//plastid envelope;GO:0009532//plastid stroma;GO:0005576//extracellular region	GO:0046914//transition metal ion binding;GO:0016655//oxidoreductase activity, acting on NADH or NADPH, quinone or similar compound as acceptor;GO:0046914//transition metal ion binding;GO:0016655//oxidoreductase activity, acting on NADH or NADPH, quinone or similar compound as acceptor	GO:0006950//response to stress;GO:0008152//metabolic process;GO:0006950//response to stress;GO:0008152//metabolic process	gi|118481558|gb|ABK92721.1|/3.14473e-96/unknown [Populus trichocarpa]
clementine0.9_035431m|PACid:19257113	1.79191			PF00139 PTHR19328:SF6 AT5G06740.1 Concanavalin A-like lectin protein kinase family protein	-	GO:0005488//binding;GO:0005488//binding	-	gi|11596188|gb|AAG38522.1|AF283537_1/6.38198e-46/lectin-related protein precursor [Citrus x paradisi]
clementine0.9_016030m|PACid:19251653	1.8268			PF00141 AT5G05340.1 Peroxidase superfamily protein	-	-	-	gi|205326623|gb|ACI03401.1|/2.21869e-126/peroxidase 1 [Litchi chinensis]
clementine0.9_020145m|PACid:19265781	1.55649			PF00141 AT5G06720.1 PA2 peroxidase 2	-	GO:0016209//antioxidant activity;GO:0005506//iron ion binding;GO:0003824//catalytic activity;GO:0016209//antioxidant activity;GO:0005506//iron ion binding;GO:0003824//catalytic activity	GO:0006950//response to stress;GO:0008152//metabolic process;GO:0006950//response to stress;GO:0008152//metabolic process	gi|110007377|gb|ABG49115.1|/4.71254e-82/peroxidase [Citrus maxima]
clementine0.9_020100m|PACid:19282646	1.28471			PF00141 AT5G06720.1 PA2 peroxidase 2	-	GO:0016209//antioxidant activity;GO:0005506//iron ion binding;GO:0003824//catalytic activity	GO:0006950//response to stress;GO:0008152//metabolic process	-
clementine0.9_022835m|PACid:19265611	1.11354			PF00141 AT5G06720.1 PA2 peroxidase 2	-	GO:0016209//antioxidant activity;GO:0005506//iron ion binding;GO:0016209//antioxidant activity;GO:0005506//iron ion binding	-	gi|110007377|gb|ABG49115.1|/1.30688e-50/peroxidase [Citrus maxima]
clementine0.9_014847m|PACid:19272751	1.39075		Floral organ development	PF00141 1.11.1.7 K00430 AT1G71695.1 Peroxidase superfamily protein	GO:0005618//cell wall;GO:0043231//intracellular membrane-bounded organelle;GO:0005618//cell wall;GO:0043231//intracellular membrane-bounded organelle	GO:0016209//antioxidant activity;GO:0005506//iron ion binding;GO:0003824//catalytic activity;GO:0016209//antioxidant activity;GO:0005506//iron ion binding;GO:0003824//catalytic activity	GO:0006950//response to stress;GO:0008152//metabolic process;GO:0006950//response to stress;GO:0008152//metabolic process	gi|218138216|gb|ACK57683.1|/8.47242e-127/peroxidase 4 [Litchi chinensis]
clementine0.9_016069m|PACid:19284164	2.20618			PF00141 1.11.1.7 K00430 AT5G05340.1 Peroxidase superfamily protein	GO:0005576//extracellular region;GO:0030312//external encapsulating structure	GO:0005506//iron ion binding;GO:0003824//catalytic activity;GO:0016209//antioxidant activity	GO:0008152//metabolic process;GO:0006950//response to stress	-
clementine0.9_014469m|PACid:19265649	1.64333			PF00141 1.11.1.7 K00430 AT5G06720.1 PA2 peroxidase 2	-	GO:0016209//antioxidant activity;GO:0005506//iron ion binding;GO:0003824//catalytic activity;GO:0016209//antioxidant activity;GO:0005506//iron ion binding;GO:0003824//catalytic activity	GO:0006950//response to stress;GO:0008152//metabolic process;GO:0006950//response to stress;GO:0008152//metabolic process	gi|110007377|gb|ABG49115.1|/8.44535e-130/peroxidase [Citrus maxima]
clementine0.9_015773m|PACid:19252184	2.9602			PF00141 1.11.1.7 K00430 AT5G14130.1 Peroxidase superfamily protein	-	GO:0005506//iron ion binding;GO:0003824//catalytic activity;GO:0016209//antioxidant activity;GO:0005506//iron ion binding;GO:0003824//catalytic activity;GO:0016209//antioxidant activity	GO:0008152//metabolic process;GO:0006950//response to stress;GO:0008152//metabolic process;GO:0006950//response to stress	gi|255536873|ref|XP_002509503.1|/1.50848e-130/Peroxidase 55 precursor, putative [Ricinus communis]
clementine0.9_006196m|PACid:19279219	1.09627			PF00152 PTHR22594 KOG0554 6.1.1.22 K01893 AT3G07420.1 NS2 asparaginyl-tRNA synthetase 2	GO:0009536//plastid;GO:0009536//plastid	GO:0004812//aminoacyl-tRNA ligase activity;GO:0032559//adenyl ribonucleotide binding;GO:0004812//aminoacyl-tRNA ligase activity;GO:0032559//adenyl ribonucleotide binding	GO:0010038//response to metal ion;GO:0006418//tRNA aminoacylation for protein translation;GO:0003006//reproductive developmental process;GO:0010038//response to metal ion;GO:0006418//tRNA aminoacylation for protein translation;GO:0003006//reproductive developmental process	gi|255584663|ref|XP_002533054.1|/0/aspartyl-tRNA synthetase, putative [Ricinus communis]
clementine0.9_009044m|PACid:19264397	1.9602			PF00155 PTHR11751 KOG0256 4.4.1.14 K01762 AT3G61510.1 ACS1 ACC synthase 1	-	GO:0016740//transferase activity;GO:0048037//cofactor binding;GO:0016846//carbon-sulfur lyase activity;GO:0016740//transferase activity;GO:0048037//cofactor binding;GO:0016846//carbon-sulfur lyase activity	GO:0003006//reproductive developmental process;GO:0006555//methionine metabolic process;GO:0003006//reproductive developmental process;GO:0006555//methionine metabolic process	gi|6434142|emb|CAB60831.1|/0/ACC synthase [Citrus sinensis]
clementine0.9_011168m|PACid:19252299	1.28624			PF00155 PTHR11751 KOG0259 AT5G36160.1 Tyrosine transaminase family protein	-	GO:0016846//carbon-sulfur lyase activity;GO:0070547;GO:0048037//cofactor binding;GO:0016846//carbon-sulfur lyase activity;GO:0070547;GO:0048037//cofactor binding	GO:0044237//cellular metabolic process;GO:0044237//cellular metabolic process	gi|224133454|ref|XP_002328046.1|/0/aminotransferase family protein [Populus trichocarpa]
clementine0.9_035307m|PACid:19283745	1.08733			PF00168 AT2G40815.1 Calcium-dependent lipid-binding (CaLB domain) family protein	-	-	-	-
clementine0.9_002874m|PACid:19274856	1.49149			PF00168,PF08372 PTHR10024 AT1G22610.1 C2 calcium/lipid-binding plant phosphoribosyltransferase family protein	GO:0030312//external encapsulating structure;GO:0009536//plastid;GO:0030312//external encapsulating structure;GO:0009536//plastid	-	-	gi|255561614|ref|XP_002521817.1|/0/synaptotagmin, putative [Ricinus communis]
clementine0.9_021145m|PACid:19276273	2.88426			PF00182 PTHR22595 KOG4742 AT3G54420.1 EP3 homolog of carrot EP3-3 chitinase	GO:0030312//external encapsulating structure	-	GO:0009793//embryo development ending in seed dormancy;GO:0033554//cellular response to stress;GO:0008152//metabolic process	-
clementine0.9_020680m|PACid:19276390	2.06877			PF00182 PTHR22595 KOG4742 AT3G54420.1 EP3 homolog of carrot EP3-3 chitinase	GO:0031410//cytoplasmic vesicle	GO:0004553//hydrolase activity, hydrolyzing O-glycosyl compounds;GO:0030247//polysaccharide binding	GO:0009607//response to biotic stimulus;GO:0006026	-
clementine0.9_015536m|PACid:19284841	1.60187			PF00187,PF00182 PTHR22595 KOG4742 3.2.1.14 K01183 AT3G12500.1 HCHIB basic chitinase	-	-	GO:0005975//carbohydrate metabolic process;GO:0043170;GO:0009056//catabolic process	-
clementine0.9_021133m|PACid:19261432	4.52029			PF00197 AT1G17860.1 Kunitz family trypsin and protease inhibitor protein	-	-	-	gi|87299377|dbj|BAE79511.1|/9.96327e-113/miraculin-like protein 2 [Citrus jambhiri]
clementine0.9_021048m|PACid:19258679	1.56171			PF00197 AT1G17860.1 Kunitz family trypsin and protease inhibitor protein	-	-	-	gi|11596182|gb|AAG38519.1|AF283534_1/1.04309e-101/miraculin-like protein 3 [Citrus x paradisi]
clementine0.9_017716m|PACid:19267536	1.02079			PF00230 PTHR19139 KOG0223 K09872 AT4G00430.1 PIP1;4 plasma membrane intrinsic protein 1;4	GO:0031224//intrinsic to membrane;GO:0031224//intrinsic to membrane	-	GO:0006810//transport;GO:0006810//transport	gi|224140389|ref|XP_002323565.1|/7.32714e-155/aquaporin, MIP family, PIP subfamily [Populus trichocarpa]
clementine0.9_031124m|PACid:19272365	1.33912			PF00249 PTHR10641 KOG0048 AT4G21440.1 MYB102 MYB-like 102	GO:0043231//intracellular membrane-bounded organelle;GO:0043231//intracellular membrane-bounded organelle	GO:0003676//nucleic acid binding;GO:0001071;GO:0003676//nucleic acid binding;GO:0001071	GO:0010468//regulation of gene expression;GO:0009725//response to hormone stimulus;GO:0006970//response to osmotic stress;GO:0010468//regulation of gene expression;GO:0009725//response to hormone stimulus;GO:0006970//response to osmotic stress	gi|302143097|emb|CBI20392.3|/4.28213e-67/unnamed protein product [Vitis vinifera]
clementine0.9_016235m|PACid:19252791	1.68479		Floral organ formation	PF00249 PTHR10641 KOG0048 K09422 AT1G68320.1 MYB62 myb domain protein 62	GO:0043231//intracellular membrane-bounded organelle;GO:0043231//intracellular membrane-bounded organelle	-	GO:0044249//cellular biosynthetic process;GO:0009267//cellular response to starvation;GO:0010468//regulation of gene expression;GO:0009685//gibberellin metabolic process;GO:0010033//response to organic substance;GO:0044249//cellular biosynthetic process;GO:0009267//cellular response to starvation;GO:0010468//regulation of gene expression;GO:0009685//gibberellin metabolic process;GO:0010033//respo…	gi|297734217|emb|CBI15464.3|/4.92499e-86/unnamed protein product [Vitis vinifera]
clementine0.9_015271m|PACid:19260710	2.41177			PF00249 PTHR10641 KOG0048 K09422 AT3G06490.1 MYB108 myb domain protein 108	-	-	GO:0010468//regulation of gene expression;GO:0009725//response to hormone stimulus;GO:0006970//response to osmotic stress;GO:0010468//regulation of gene expression;GO:0009725//response to hormone stimulus;GO:0006970//response to osmotic stress	gi|228480908|gb|ACQ42220.1|/1.10377e-107/R2R3 transcription factor MYB108-like protein 1 [Vitis vinifera]
clementine0.9_013997m|PACid:19271116	2.25049			PF00249 PTHR10641 KOG0048 K09422 AT4G21440.1 MYB102 MYB-like 102	-	-	GO:0009725//response to hormone stimulus;GO:0006970//response to osmotic stress	-
clementine0.9_019982m|PACid:19278420	2.629			PF00314 AT1G20030.2 Pathogenesis-related thaumatin superfamily protein	GO:0005576//extracellular region;GO:0005576//extracellular region	-	GO:0006952//defense response;GO:0001906//cell killing;GO:0006952//defense response;GO:0001906//cell killing	gi|25091419|sp|Q9SMH2.1|TLP1_CASSA/1.26427e-98/RecName: Full=Thaumatin-like protein 1; Flags: Precursor
clementine0.9_021016m|PACid:19258124	2.9173			PF00314 AT4G11650.1 OSM34 osmotin 34	-	-	GO:0006952//defense response;GO:0001906//cell killing;GO:0006952//defense response;GO:0001906//cell killing	gi|255537367|ref|XP_002509750.1|/3.49643e-105/Osmotin precursor, putative [Ricinus communis]
clementine0.9_021241m|PACid:19257807	2.57535			PF00314 AT4G11650.1 OSM34 osmotin 34	-	-	GO:0006952//defense response;GO:0001906//cell killing;GO:0006952//defense response;GO:0001906//cell killing	gi|255537367|ref|XP_002509750.1|/1.28286e-96/Osmotin precursor, putative [Ricinus communis]
clementine0.9_014570m|PACid:19280111	4.26352			PF00332 3.2.1.39 K01199 AT3G57240.1 BG3 beta-1,3-glucanase 3	GO:0043231//intracellular membrane-bounded organelle;GO:0043231//intracellular membrane-bounded organelle	GO:0043167//ion binding;GO:0008422//beta-glucosidase activity;GO:0043167//ion binding;GO:0008422//beta-glucosidase activity	GO:0044238//primary metabolic process;GO:0006950//response to stress;GO:0044238//primary metabolic process;GO:0006950//response to stress	gi|2274915|emb|CAA03908.1|/0/beta-1,3-glucanase [Citrus sinensis]
clementine0.9_018611m|PACid:19254861	1.07665			PF00335 AT2G19580.1 TET2 tetraspanin2	GO:0016020//membrane;GO:0031410//cytoplasmic vesicle;GO:0016020//membrane;GO:0031410//cytoplasmic vesicle	-	GO:0048507//meristem development;GO:0009653//anatomical structure morphogenesis;GO:0010051//xylem and phloem pattern formation;GO:0048507//meristem development;GO:0009653//anatomical structure morphogenesis;GO:0010051//xylem and phloem pattern formation	gi|15224802|ref|NP_179548.1|/2.08913e-100/TET2 (TETRASPANIN2) [Arabidopsis thaliana]
clementine0.9_003080m|PACid:19280690	1.12976			PF00432 KOG0497 5.4.99.8 K01853 AT1G78950.1 Terpenoid cyclases family protein	-	-	-	gi|300431227|gb|ADK12003.1|/0/beta-amyrin synthase [Aralia elata]
clementine0.9_018906m|PACid:19280277	2.03626			PF00447 PTHR10015 KOG0627 AT2G41690.1 HSFB3 heat shock transcription factor B3	-	-	GO:0006350//transcription;GO:0010038//response to metal ion;GO:0006350//transcription;GO:0010038//response to metal ion	gi|255577260|ref|XP_002529512.1|/1.83973e-77/Heat shock factor protein, putative [Ricinus communis]
clementine0.9_012004m|PACid:19259958	1.29392			PF00544 AT1G67750.1 Pectate lyase family protein	GO:0044464//cell part;GO:0044464//cell part	GO:0016837;GO:0016837	-	gi|118484987|gb|ABK94358.1|/0/unknown [Populus trichocarpa]
clementine0.9_001091m|PACid:19252456	1.37755			PF00560 PTHR23154 AT4G27220.1 NB-ARC domain-containing disease resistance protein	-	-	-	gi|296087872|emb|CBI35155.3|/6.8227e-135/unnamed protein product [Vitis vinifera]
clementine0.9_001606m|PACid:19253195	2.07473			PF00560,PF00514,PF02985,PF03130 PTHR23316 KOG0166 AT3G06720.1 IMPA-1 importin alpha isoform 1	GO:0005635//nuclear envelope;GO:0044444//cytoplasmic part;GO:0030312//external encapsulating structure;GO:0031981//nuclear lumen;GO:0005635//nuclear envelope;GO:0044444//cytoplasmic part;GO:0030312//external encapsulating structure;GO:0031981//nuclear lumen	GO:0022892;GO:0022892	GO:0006605//protein targeting;GO:0006605//protein targeting	gi|255542844|ref|XP_002512485.1|/4.31954e-173/importin alpha, putative [Ricinus communis]
clementine0.9_003468m|PACid:19268337	3.92747		Floral organ development	PF00560,PF11721,PF00069,PF07714 PTHR23258 KOG1187 AT3G14840.2 Leucine-rich repeat transmembrane protein kinase	-	GO:0016491//oxidoreductase activity;GO:0004672//protein kinase activity;GO:0000166//nucleotide binding;GO:0016491//oxidoreductase activity;GO:0004672//protein kinase activity;GO:0000166//nucleotide binding	GO:0008152//metabolic process;GO:0008152//metabolic process	gi|302142829|emb|CBI20124.3|/0/unnamed protein product [Vitis vinifera]
clementine0.9_006359m|PACid:19262358	1.12226			PF00627 PTHR12948 KOG2561 AT2G12550.1 ubiquitin-associated (UBA)/TS-N domain-containing protein	-	-	-	gi|255583086|ref|XP_002532310.1|/0/NEDD8 ultimate buster, putative [Ricinus communis]
clementine0.9_000574m|PACid:19264102	1.33658			PF00664,PF00005 PTHR19242 KOG0055 AT2G47000.1 ABCB4 ATP binding cassette subfamily B4	GO:0031224//intrinsic to membrane;GO:0031224//intrinsic to membrane	GO:0042626//ATPase activity, coupled to transmembrane movement of substances;GO:0032559//adenyl ribonucleotide binding;GO:0015114//phosphate transmembrane transporter activity;GO:0042626//ATPase activity, coupled to transmembrane movement of substances;GO:0032559//adenyl ribonucleotide binding;GO:0015114//phosphate transmembrane transporter activity	GO:0009926//auxin polar transport;GO:0048588//developmental cell growth;GO:0009606//tropism;GO:0009734//auxin mediated signaling pathway;GO:0009926//auxin polar transport;GO:0048588//developmental cell growth;GO:0009606//tropism;GO:0009734//auxin mediated signaling pathway	gi|224130858|ref|XP_002320942.1|/0/multidrug/pheromone exporter, MDR family, ABC transporter family [Populus trichocarpa]
clementine0.9_000614m|PACid:19258352	1.58169		Floral organ development	PF00664,PF00005 PTHR19242 KOG0055 AT3G28345.1 ABC transporter family protein	GO:0031224//intrinsic to membrane;GO:0031224//intrinsic to membrane	GO:0015405//P-P-bond-hydrolysis-driven transmembrane transporter activity;GO:0017111//nucleoside-triphosphatase activity;GO:0032559//adenyl ribonucleotide binding;GO:0015405//P-P-bond-hydrolysis-driven transmembrane transporter activity;GO:0017111//nucleoside-triphosphatase activity;GO:0032559//adenyl ribonucleotide binding	GO:0006810//transport;GO:0006810//transport	gi|224141315|ref|XP_002324019.1|/0/multidrug/pheromone exporter, MDR family, ABC transporter family [Populus trichocarpa]
clementine0.9_000867m|PACid:19285697	1.56827			PF00690,PF00122,PF00689 PTHR11939 KOG0204 AT3G63380.1 ATPase E1-E2 type family protein / haloacid dehalogenase-like hydrolase family protein	-	GO:0022857//transmembrane transporter activity;GO:0016787//hydrolase activity	-	-
clementine0.9_012907m|PACid:19276789	1.01511			PF00702 PTHR18901 KOG2914 AT4G11570.1 Haloacid dehalogenase-like hydrolase (HAD) superfamily protein	GO:0043231//intracellular membrane-bounded organelle	GO:0003824//catalytic activity	-	-
clementine0.9_016631m|PACid:19275811	1.49554			PF00704 AT5G24090.1 CHIA chitinase A	-	GO:0004553//hydrolase activity, hydrolyzing O-glycosyl compounds;GO:0043167//ion binding	GO:0000272//polysaccharide catabolic process	-
clementine0.9_017721m|PACid:19251630	1.28854		Floral meristem formation	PF00722,PF06955 2.4.1.207 K08235 AT5G65730.1 XTH6 xyloglucan endotransglucosylase/hydrolase 6	GO:0005576//extracellular region;GO:0030312//external encapsulating structure;GO:0005576//extracellular region;GO:0030312//external encapsulating structure	GO:0016798//hydrolase activity, acting on glycosyl bonds;GO:0016758//transferase activity, transferring hexosyl groups;GO:0016798//hydrolase activity, acting on glycosyl bonds;GO:0016758//transferase activity, transferring hexosyl groups	GO:0044042//glucan metabolic process;GO:0044042//glucan metabolic process	gi|308229784|gb|ADO24300.1|/6.43379e-143/xyloglucan endotransglucosylase/hydrolase [Gossypium hirsutum]
clementine0.9_019308m|PACid:19270090	1.09091			PF00724 PTHR22893 AT2G06050.1 OPR3 oxophytodienoate-reductase 3	GO:0042579//microbody	GO:0016628//oxidoreductase activity, acting on the CH-CH group of donors, NAD or NADP as acceptor;GO:0000166//nucleotide binding	GO:0006633//fatty acid biosynthetic process	-
clementine0.9_028773m|PACid:19275120	2.53515		Floral meristem formation	PF00847 AT2G44940.1 Integrase-type DNA-binding superfamily protein	GO:0043231//intracellular membrane-bounded organelle;GO:0043231//intracellular membrane-bounded organelle	GO:0003676//nucleic acid binding;GO:0001071;GO:0003676//nucleic acid binding;GO:0001071	GO:0010468//regulation of gene expression;GO:0006351//transcription, DNA-dependent;GO:0010468//regulation of gene expression;GO:0006351//transcription, DNA-dependent	gi|255541118|ref|XP_002511623.1|/4.93272e-34/Transcriptional factor TINY, putative [Ricinus communis]
clementine0.9_013438m|PACid:19260664	1.10491			PF00892 AT2G37460.1 nodulin MtN21 /EamA-like transporter family protein	GO:0044464//cell part;GO:0044464//cell part	-	-	gi|297741549|emb|CBI32681.3|/1.0071e-128/unnamed protein product [Vitis vinifera]
clementine0.9_013590m|PACid:19268207	1.41177			PF00892 AT5G07050.1 nodulin MtN21 /EamA-like transporter family protein	GO:0043231//intracellular membrane-bounded organelle;GO:0043231//intracellular membrane-bounded organelle	-	-	gi|255635382|gb|ACU18044.1|/4.02063e-146/unknown [Glycine max]
clementine0.9_022746m|PACid:19284521	1.55312			PF00903 PTHR10374 KOG2944 AT1G15380.1 Lactoylglutathione lyase / glyoxalase I family protein	-	GO:0003824//catalytic activity	-	-
clementine0.9_034217m|PACid:19274178	1.12601			PF00931,PF00560 KOG4658 AT4G27190.1 NB-ARC domain-containing disease resistance protein	-	-	-	gi|255563252|ref|XP_002522629.1|/0/Disease resistance protein RPS5, putative [Ricinus communis]
clementine0.9_000889m|PACid:19286718	1.78681			PF00931,PF00560 PTHR23154 KOG4658 AT4G27190.1 NB-ARC domain-containing disease resistance protein	-	-	-	-
clementine0.9_000244m|PACid:19253382	1.89943			PF00931,PF00560,PF00514,PF02985,PF03130 PTHR23316 KOG0166 AT4G16143.1 IMPA-2 importin alpha isoform 2	-	-	-	gi|224083434|ref|XP_002307025.1|/5.6595e-176/cc-nbs-lrr resistance protein [Populus trichocarpa]
clementine0.9_000220m|PACid:19254314	1.67916			PF00931,PF00560,PF00514,PF02985,PF03130 PTHR23316 KOG0166 AT4G16143.1 IMPA-2 importin alpha isoform 2	GO:0005635//nuclear envelope;GO:0005635//nuclear envelope	GO:0022892;GO:0022892	GO:0006605//protein targeting;GO:0006605//protein targeting	gi|255542844|ref|XP_002512485.1|/0/importin alpha, putative [Ricinus communis]
clementine0.9_024868m|PACid:19258673	2.5447			PF00967 PTHR22595 AT3G04720.1 PR4 pathogenesis-related 4	GO:0030312//external encapsulating structure;GO:0030312//external encapsulating structure	GO:0004553//hydrolase activity, hydrolyzing O-glycosyl compounds;GO:0030247//polysaccharide binding;GO:0004553//hydrolase activity, hydrolyzing O-glycosyl compounds;GO:0030247//polysaccharide binding	GO:0006952//defense response;GO:0006026;GO:0006952//defense response;GO:0006026	gi|19962|emb|CAA41437.1|/1.94084e-52/pathogenesis-related protein 4A [Nicotiana tabacum]
clementine0.9_004984m|PACid:19265911	2.06712			PF01019 PTHR11686 KOG2410 AT4G29210.1 GGT4 gamma-glutamyl transpeptidase 4	GO:0043231//intracellular membrane-bounded organelle;GO:0043231//intracellular membrane-bounded organelle	GO:0016747//transferase activity, transferring acyl groups other than amino-acyl groups;GO:0016755;GO:0016747//transferase activity, transferring acyl groups other than amino-acyl groups;GO:0016755	GO:0006749//glutathione metabolic process;GO:0006749//glutathione metabolic process	gi|255546255|ref|XP_002514187.1|/0/gamma glutamyl transpeptidases, putative [Ricinus communis]
clementine0.9_032027m|PACid:19272521	3.13884			PF01397,PF03936 4.2.3.11 K07385 AT3G25820.1 TPS-CIN terpene synthase-like sequence-1,8-cineole	-	GO:0046872//metal ion binding;GO:0010333;GO:0046872//metal ion binding;GO:0010333	-	gi|41017756|sp|Q8L5K3.1|RLC1_CITLI/0/RecName: Full=(R)-limonene synthase 1; AltName: Full=(+)-limonene synthase 1
clementine0.9_013929m|PACid:19276007	1.80408		Floral organ development	PF01436,PF03088 PTHR10426 KOG1520 AT2G41290.1 SSL2 strictosidine synthase-like 2	GO:0005618//cell wall;GO:0043231//intracellular membrane-bounded organelle;GO:0016020//membrane	GO:0016843	GO:0009820//alkaloid metabolic process	-
clementine0.9_010841m|PACid:19274034	1.25065			PF01453 AT1G78850.1 D-mannose binding lectin protein with Apple-like carbohydrate-binding domain	GO:0016020//membrane;GO:0005576//extracellular region;GO:0005618//cell wall;GO:0016020//membrane;GO:0005576//extracellular region;GO:0005618//cell wall	GO:0030246//carbohydrate binding;GO:0030246//carbohydrate binding	-	gi|225461665|ref|XP_002285446.1|/3.22667e-161/PREDICTED: hypothetical protein [Vitis vinifera]
clementine0.9_010670m|PACid:19268514	1.90803		Floral organ formation	PF01453 AT1G78860.1 D-mannose binding lectin protein with Apple-like carbohydrate-binding domain	GO:0016020//membrane;GO:0005576//extracellular region;GO:0005618//cell wall;GO:0016020//membrane;GO:0005576//extracellular region;GO:0005618//cell wall	GO:0030246//carbohydrate binding;GO:0030246//carbohydrate binding	-	gi|225461665|ref|XP_002285446.1|/2.27105e-162/PREDICTED: hypothetical protein [Vitis vinifera]
clementine0.9_002084m|PACid:19253714	1.32654			PF01477,PF00305 PTHR11771 1.13.11.12 K00454 AT1G55020.1 LOX1 lipoxygenase 1	-	GO:0046914//transition metal ion binding;GO:0016702//oxidoreductase activity, acting on single donors with incorporation of molecular oxygen, incorporation of two atoms of oxygen;GO:0046914//transition metal ion binding;GO:0016702//oxidoreductase activity, acting on single donors with incorporation of molecular oxygen, incorporation of two atoms of oxygen	GO:0006633//fatty acid biosynthetic process;GO:0006633//fatty acid biosynthetic process	gi|16904543|emb|CAD10740.1|/0/lipoxygenase [Corylus avellana]
clementine0.9_006504m|PACid:19277575	1.03511			PF01490 PTHR22950 KOG1303 AT2G39130.1 Transmembrane amino acid transporter family protein	GO:0031224//intrinsic to membrane;GO:0031224//intrinsic to membrane	-	-	gi|224097816|ref|XP_002311078.1|/0/amino acid transporter [Populus trichocarpa]
clementine0.9_007244m|PACid:19252944	1.18472			PF01697 PTHR21461 KOG4735 AT5G44670.1 Domain of unknown function (DUF23)	GO:0043231//intracellular membrane-bounded organelle;GO:0043231//intracellular membrane-bounded organelle	-	-	gi|255586750|ref|XP_002533995.1|/0/conserved hypothetical protein [Ricinus communis]
clementine0.9_009831m|PACid:19282314	1.85234		Floral organ development	PF01699 KOG1397 AT2G38170.3 CAX1 cation exchanger 1	GO:0000325//plant-type vacuole;GO:0031090//organelle membrane	GO:0005488//binding;GO:0015368//calcium:cation antiporter activity	GO:0051707//response to other organism;GO:0010038//response to metal ion;GO:0015672//monovalent inorganic cation transport;GO:0006875//cellular metal ion homeostasis;GO:0030005;GO:0030001//metal ion transport;GO:0044237//cellular metabolic process	-
clementine0.9_010712m|PACid:19285874	1.5378			PF01734 KOG0513 AT3G54950.1 PLA IIIA patatin-like protein 6	-	-	GO:0008152//metabolic process	-
clementine0.9_017370m|PACid:19285129	1.4373			PF01764 AT5G42930.1 alpha/beta-Hydrolases superfamily protein	-	GO:0004091//carboxylesterase activity	GO:0044238//primary metabolic process	-
clementine0.9_009504m|PACid:19274916	2.95093			PF01764 KOG4569 AT5G42930.1 alpha/beta-Hydrolases superfamily protein	-	GO:0016787//hydrolase activity;GO:0016787//hydrolase activity	-	gi|255538276|ref|XP_002510203.1|/1.31882e-163/triacylglycerol lipase, putative [Ricinus communis]
clementine0.9_020081m|PACid:19255832	1.13969			PF02298 AT1G08500.1 ENODL18 early nodulin-like protein 18	-	GO:0046914//transition metal ion binding;GO:0046914//transition metal ion binding	GO:0006091//generation of precursor metabolites and energy;GO:0006091//generation of precursor metabolites and energy	gi|255564516|ref|XP_002523254.1|/2.06542e-77/copper ion binding protein, putative [Ricinus communis]
clementine0.9_013835m|PACid:19273965	1.29147			PF02298 AT1G45063.2 copper ion binding;electron carriers	-	-	-	gi|88683126|emb|CAJ77497.1|/1.30881e-32/putative dicyanin blue copper protein precursor [Solanum tuberosum]
clementine0.9_022582m|PACid:19273165	4.03486			PF02298 AT5G20230.1 BCB blue-copper-binding protein	-	-	-	gi|297738976|emb|CBI28221.3|/2.73322e-30/unnamed protein product [Vitis vinifera]
clementine0.9_012462m|PACid:19253862	1.35552			PF02365 AT3G03200.1 NAC045 NAC domain containing protein 45	-	-	-	gi|224112333|ref|XP_002316156.1|/1.62945e-15/NAC domain protein, IPR003441 [Populus trichocarpa]
clementine0.9_012645m|PACid:19256727	1.15145			PF02365 AT5G18270.2 ANAC087 Arabidopsis NAC domain containing protein 87	-	-	-	gi|255568990|ref|XP_002525465.1|/6.13909e-108/NAC domain-containing protein 21/22, putative [Ricinus communis]
clementine0.9_014567m|PACid:19258628	1.05761			PF02365 AT5G61430.1 NAC100 NAC domain containing protein 100	-	-	-	gi|223718835|gb|ACM90162.1|/3.35185e-179/NAC domain protein [Citrus trifoliata]
clementine0.9_005371m|PACid:19282573	1.14873			PF02453 PTHR10994:SF25 KOG1792 AT5G58000.1 Reticulon family protein	GO:0031410//cytoplasmic vesicle	-	-	-
clementine0.9_009628m|PACid:19284000	1.54105			PF02458 AT2G39980.1 HXXXD-type acyl-transferase family protein	-	GO:0016747//transferase activity, transferring acyl groups other than amino-acyl groups	-	-
clementine0.9_011959m|PACid:19255520	1.01587			PF02469 AT4G12730.1 FLA2 FASCICLIN-like arabinogalactan 2	GO:0031225//anchored to membrane;GO:0031225//anchored to membrane	-	-	gi|219810208|gb|ACL36352.1|/1.28666e-148/fascilin-like arabinogalactan protein [Gossypium hirsutum]
clementine0.9_026491m|PACid:19286782	1.56308		Floral organ development	PF02704 AT1G74670.1 Gibberellin-regulated family protein	-	-	-	-
clementine0.9_026731m|PACid:19270223	1.17182			PF02704 AT1G75750.1 GASA1 GAST1 protein homolog 1	GO:0005618//cell wall	GO:0005488//binding	GO:0009725//response to hormone stimulus;GO:0000902//cell morphogenesis	-
clementine0.9_021013m|PACid:19278548	4.76226			PF02798,PF00043 PTHR11260 KOG0406 AT2G29420.1 GSTU7 glutathione S-transferase tau 7	-	GO:0016846//carbon-sulfur lyase activity;GO:0016846//carbon-sulfur lyase activity	-	gi|147857860|emb|CAN78656.1|/1.12738e-95/hypothetical protein VITISV_006850 [Vitis vinifera]
clementine0.9_025685m|PACid:19260932	2.3593			PF02991 PTHR10969 KOG1654 AT3G06420.1 ATG8H Ubiquitin-like superfamily protein	GO:0044437//vacuolar part;GO:0044437//vacuolar part	GO:0008641//small protein activating enzyme activity;GO:0019783//small conjugating protein-specific protease activity;GO:0016879//ligase activity, forming carbon-nitrogen bonds;GO:0015631//tubulin binding;GO:0008641//small protein activating enzyme activity;GO:0019783//small conjugating protein-specific protease activity;GO:0016879//ligase activity, forming carbon-nitrogen bonds;GO:0015631//tubul…	GO:0044248//cellular catabolic process;GO:0044248//cellular catabolic process	gi|18397569|ref|NP_566283.1|/1.46719e-47/ATG8H (autophagy 8h); microtubule binding [Arabidopsis thaliana]
clementine0.9_014111m|PACid:19276143	1.47066			PF03005 AT2G30900.1 TBL43 TRICHOME BIREFRINGENCE-LIKE 43	-	-	-	-
clementine0.9_011043m|PACid:19268666	1.11872			PF03005 AT5G15900.1 TBL19 TRICHOME BIREFRINGENCE-LIKE 19	-	-	-	gi|298204394|emb|CBI16874.3|/1.38133e-164/unnamed protein product [Vitis vinifera]
clementine0.9_012518m|PACid:19281939	1.21582			PF03005 AT5G58600.1 PMR5 Plant protein of unknown function (DUF828)	GO:0031410//cytoplasmic vesicle	-	-	-
clementine0.9_012704m|PACid:19252046	1.21912		Floral organ formation	PF03009 PTHR22958 KOG2421 AT3G02040.1 SRG3 senescence-related gene 3	-	GO:0008081//phosphoric diester hydrolase activity;GO:0008081//phosphoric diester hydrolase activity	GO:0019400;GO:0019400	gi|296082305|emb|CBI21310.3|/9.60699e-162/unnamed protein product [Vitis vinifera]
clementine0.9_016617m|PACid:19254195	2.68123		Floral meristem formation	PF03083 PTHR10791 KOG1623 AT4G15920.1 SWEET17 Nodulin MtN3 family protein	GO:0031224//intrinsic to membrane;GO:0031224//intrinsic to membrane	-	-	gi|195638024|gb|ACG38480.1|/1.24315e-86/cytochrome c oxidoreductase [Zea mays]
clementine0.9_033008m|PACid:19275501	1.91427			PF03083 PTHR10791 KOG1623 AT5G53190.1 SWEET3 Nodulin MtN3 family protein	GO:0043231//intracellular membrane-bounded organelle;GO:0031224//intrinsic to membrane	-	-	-
clementine0.9_034191m|PACid:19272070	1.26207			PF03087 AT2G17080.1 Arabidopsis protein of unknown function (DUF241)	-	-	-	-
clementine0.9_005278m|PACid:19274293	1.41896			PF03098 PTHR11903 KOG2408 AT1G73680.1 ALPHA DOX2 alpha dioxygenase	-	GO:0016705//oxidoreductase activity, acting on paired donors, with incorporation or reduction of molecular oxygen;GO:0005506//iron ion binding;GO:0016209//antioxidant activity;GO:0016701//oxidoreductase activity, acting on single donors with incorporation of molecular oxygen;GO:0016705//oxidoreductase activity, acting on paired donors, with incorporation or reduction of molecular oxygen;GO:000550…	GO:0008152//metabolic process;GO:0006950//response to stress;GO:0008152//metabolic process;GO:0006950//response to stress	gi|255577350|ref|XP_002529555.1|/0/oxidoreductase, putative [Ricinus communis]
clementine0.9_001516m|PACid:19286937	1.06182			PF03101,PF10551,PF04434 AT4G38180.1 FRS5 FAR1-related sequence 5	-	-	-	-
clementine0.9_017518m|PACid:19273199	1.57582		Floral organ development	PF03105 PTHR10783 KOG1161 AT2G26660.1 SPX2 SPX domain gene 2	GO:0043231//intracellular membrane-bounded organelle;GO:0043231//intracellular membrane-bounded organelle	GO:0004871//signal transducer activity;GO:0004871//signal transducer activity	GO:0010647;GO:0009267//cellular response to starvation;GO:0010647;GO:0009267//cellular response to starvation	gi|255567031|ref|XP_002524498.1|/1.93438e-110/xenotropic and polytropic murine leukemia virus receptor ids-4, putative [Ricinus communis]
clementine0.9_019180m|PACid:19264934	1.37524			PF03105 PTHR10783 KOG1161 AT2G45130.1 SPX3 SPX domain gene 3	GO:0043231//intracellular membrane-bounded organelle;GO:0043231//intracellular membrane-bounded organelle	-	GO:0010647;GO:0009267//cellular response to starvation;GO:0010647;GO:0009267//cellular response to starvation	gi|296089210|emb|CBI38913.3|/4.34587e-100/unnamed protein product [Vitis vinifera]
clementine0.9_014886m|PACid:19279147	1.6748			PF03106 AT4G18170.1 WRKY28 WRKY DNA-binding protein 28	-	-	GO:0006350//transcription;GO:0006350//transcription	gi|255557405|ref|XP_002519733.1|/1.51315e-67/WRKY transcription factor, putative [Ricinus communis]
clementine0.9_018603m|PACid:19274912	1.03937			PF03168 AT1G17620.1 Late embryogenesis abundant (LEA) hydroxyproline-rich glycoprotein family	GO:0016020//membrane;GO:0016020//membrane	-	-	gi|297743086|emb|CBI35953.3|/1.9039e-61/unnamed protein product [Vitis vinifera]
clementine0.9_021820m|PACid:19267737	1.33467			PF03168 AT3G11660.1 NHL1 NDR1/HIN1-like 1	-	-	GO:0002252;GO:0002252	gi|28392929|gb|AAO41900.1|/2.9595e-68/putative VAMP protein SEC22 [Arabidopsis thaliana]
clementine0.9_013791m|PACid:19268036	3.75162			PF03171 PTHR10209 KOG0143 AT5G05600.1 2-oxoglutarate (2OG) and Fe(II)-dependent oxygenase superfamily protein	-	GO:0046914//transition metal ion binding;GO:0016706//oxidoreductase activity, acting on paired donors, with incorporation or reduction of molecular oxygen, 2-oxoglutarate as one donor, and incorporation of one atom each of oxygen into both donors;GO:0016701//oxidoreductase activity, acting on single donors with incorporation of molecular oxygen;GO:0046914//transition metal ion binding;GO:0016706/…	GO:0008152//metabolic process;GO:0008152//metabolic process	gi|255585926|ref|XP_002533635.1|/2.91274e-165/Leucoanthocyanidin dioxygenase, putative [Ricinus communis]
clementine0.9_014582m|PACid:19263098	1.74089		Floral meristem formation	PF03171 PTHR10209 KOG0143 AT5G20400.1 2-oxoglutarate (2OG) and Fe(II)-dependent oxygenase superfamily protein	-	GO:0016705//oxidoreductase activity, acting on paired donors, with incorporation or reduction of molecular oxygen;GO:0016705//oxidoreductase activity, acting on paired donors, with incorporation or reduction of molecular oxygen	GO:0009699//phenylpropanoid biosynthetic process;GO:0009699//phenylpropanoid biosynthetic process	gi|296084534|emb|CBI25555.3|/6.02738e-112/unnamed protein product [Vitis vinifera]
clementine0.9_004995m|PACid:19278393	1.22734			PF03321 AT5G54510.1 DFL1 Auxin-responsive GH3 family protein	GO:0009536//plastid;GO:0009536//plastid	GO:0016881//acid-amino acid ligase activity;GO:0016881//acid-amino acid ligase activity	GO:0048878//chemical homeostasis;GO:0009314//response to radiation;GO:0000902//cell morphogenesis;GO:0009755//hormone-mediated signaling pathway;GO:0048878//chemical homeostasis;GO:0009314//response to radiation;GO:0000902//cell morphogenesis;GO:0009755//hormone-mediated signaling pathway	gi|255586158|ref|XP_002533739.1|/0/Indole-3-acetic acid-amido synthetase GH3.6, putative [Ricinus communis]
clementine0.9_031484m|PACid:19281300	4.52029			PF03330,PF01357 AT3G15370.1 EXPA12 expansin 12	GO:0044464//cell part	-	GO:0000902//cell morphogenesis;GO:0009827//plant-type cell wall modification	-
clementine0.9_019843m|PACid:19276422	1.10715			PF03330,PF01357 AT4G17030.1 EXLB1 expansin-like B1	-	-	GO:0000003//reproduction	-
clementine0.9_013441m|PACid:19285113	3.07646			PF03492 AT3G11480.1 BSMT1 S-adenosyl-L-methionine-dependent methyltransferases superfamily protein	-	GO:0008757//S-adenosylmethionine-dependent methyltransferase activity	-	-
clementine0.9_021115m|PACid:19282057	1.00762			PF03641 K06966 AT2G28305.1 LOG1 Putative lysine decarboxylase family protein	-	GO:0003824//catalytic activity	-	-
clementine0.9_018140m|PACid:19275442	2.68705			PF03763 AT2G41870.1 Remorin family protein	-	-	-	-
clementine0.9_014297m|PACid:19279424	1.00438			PF03936 AT3G25810.1 Terpenoid cyclases/Protein prenyltransferases superfamily protein	-	GO:0046872//metal ion binding;GO:0016829//lyase activity;GO:0046872//metal ion binding;GO:0016829//lyase activity	-	gi|147807928|emb|CAN62153.1|/8.00816e-128/hypothetical protein VITISV_032405 [Vitis vinifera]
clementine0.9_022185m|PACid:19267724	1.43909			PF04043 AT1G62760.1 Plant invertase/pectin methylesterase inhibitor superfamily protein	-	-	-	gi|255539741|ref|XP_002510935.1|/6.34404e-49/21 kDa protein precursor, putative [Ricinus communis]
clementine0.9_005431m|PACid:19268938	1.97603			PF04043,PF01095 PTHR22931:SF5 AT5G53370.1 PMEPCRF pectin methylesterase PCR fragment F	GO:0005618//cell wall;GO:0005618//cell wall	GO:0030234//enzyme regulator activity;GO:0004091//carboxylesterase activity;GO:0030234//enzyme regulator activity;GO:0004091//carboxylesterase activity	GO:0071555;GO:0071555	gi|119507461|dbj|BAF42038.1|/0/pectin methylesterase 1 [Pyrus communis]
clementine0.9_012082m|PACid:19285710	1.25976			PF04526 PTHR23130 KOG4293 AT5G35735.1 Auxin-responsive family protein	GO:0016020//membrane	-	-	-
clementine0.9_015167m|PACid:19272874	2.61602		Floral organ development	PF04554 PTHR23201 AT1G21310.1 EXT3 extensin 3	-	-	-	gi|1076557|pir||S54157/2.45469e-14/extensin-like protein - cowpea (fragment)
clementine0.9_020312m|PACid:19272685	2.05714		Floral organ development	PF04554 PTHR23201 AT1G21310.1 EXT3 extensin 3	-	-	-	gi|297744655|emb|CBI37917.3|/9.46115e-11/unnamed protein product [Vitis vinifera]
clementine0.9_014796m|PACid:19271837	1.05104			PF04674 AT2G17230.1 EXL5 EXORDIUM like 5	GO:0005618//cell wall	-	-	-
clementine0.9_016485m|PACid:19270892	2.3593			PF04720 AT1G62420.1 Protein of unknown function (DUF506)	-	-	-	-
clementine0.9_024357m|PACid:19280926	3.2006			PF04749 AT1G14870.1 PCR2 PLANT CADMIUM RESISTANCE 2	-	-	-	gi|225424333|ref|XP_002284819.1|/1.53202e-57/PREDICTED: hypothetical protein [Vitis vinifera]
clementine0.9_008129m|PACid:19282133	1.35663			PF05577 PTHR11010 KOG2183 AT5G22860.1 Serine carboxypeptidase S28 family protein	-	GO:0008238//exopeptidase activity	GO:0019538//protein metabolic process	-
clementine0.9_002976m|PACid:19255550	1.36757		Floral organ development	PF05922,PF00082,PF02225 PTHR10795 AT2G04160.1 AIR3 Subtilisin-like serine endopeptidase family protein	-	GO:0004175//endopeptidase activity;GO:0005515//protein binding;GO:0016628//oxidoreductase activity, acting on the CH-CH group of donors, NAD or NADP as acceptor;GO:0004175//endopeptidase activity;GO:0005515//protein binding;GO:0016628//oxidoreductase activity, acting on the CH-CH group of donors, NAD or NADP as acceptor	GO:0009725//response to hormone stimulus;GO:0019538//protein metabolic process;GO:0010101;GO:0044092;GO:0009725//response to hormone stimulus;GO:0019538//protein metabolic process;GO:0010101;GO:0044092	gi|255567212|ref|XP_002524587.1|/0/Xylem serine proteinase 1 precursor, putative [Ricinus communis]
clementine0.9_032639m|PACid:19271602	1.28161			PF05922,PF00082,PF02225 PTHR10795 AT5G51750.1 SBT1.3 subtilase 1.3	GO:0031410//cytoplasmic vesicle	GO:0004175//endopeptidase activity;GO:0005515//protein binding	GO:0019538//protein metabolic process;GO:0044092	-
clementine0.9_003047m|PACid:19274927	1.69771			PF05922,PF00082,PF02225 PTHR10795 AT5G67090.1 Subtilisin-like serine endopeptidase family protein	-	GO:0005515//protein binding;GO:0004175//endopeptidase activity;GO:0005515//protein binding;GO:0004175//endopeptidase activity	GO:0019538//protein metabolic process;GO:0044092;GO:0019538//protein metabolic process;GO:0044092	gi|255538258|ref|XP_002510194.1|/0/Xylem serine proteinase 1 precursor, putative [Ricinus communis]
clementine0.9_003037m|PACid:19254064	1.06022			PF05922,PF00082,PF02225 PTHR10795 AT5G67360.1 ARA12 Subtilase family protein	GO:0005618//cell wall;GO:0005576//extracellular region;GO:0031410//cytoplasmic vesicle;GO:0005618//cell wall;GO:0005576//extracellular region;GO:0031410//cytoplasmic vesicle	GO:0004175//endopeptidase activity;GO:0005515//protein binding;GO:0004175//endopeptidase activity;GO:0005515//protein binding	GO:0019538//protein metabolic process;GO:0010191;GO:0003006//reproductive developmental process;GO:0044092;GO:0009845//seed germination;GO:0019538//protein metabolic process;GO:0010191;GO:0003006//reproductive developmental process;GO:0044092;GO:0009845//seed germination	gi|255538108|ref|XP_002510119.1|/0/Xylem serine proteinase 1 precursor, putative [Ricinus communis]
clementine0.9_018297m|PACid:19274595	1.88209			PF06888 PTHR20889 KOG3120 AT1G17710.1 Pyridoxal phosphate phosphatase-related protein	-	GO:0016791//phosphatase activity;GO:0016791//phosphatase activity	-	gi|255572989|ref|XP_002527425.1|/3.40815e-122/Phosphoethanolamine/phosphocholine phosphatase, putative [Ricinus communis]
clementine0.9_015500m|PACid:19263567	1.53891			PF07224 AT1G19670.1 CLH1 chlorophyllase 1	GO:0009536//plastid;GO:0009536//plastid	GO:0004091//carboxylesterase activity;GO:0004091//carboxylesterase activity	GO:0006787;GO:0006787	gi|30912740|sp|Q9MV14.1|CLH1_CITSI/2.43919e-168/RecName: Full=Chlorophyllase-1, chloroplastic; AltName: Full=Chlorophyll-chlorophyllido hydrolase 1; Short=Chlase 1; Flags: Precursor
clementine0.9_007055m|PACid:19270181	1.62017			PF07250,PF09118 AT1G75620.1 glyoxal oxidase-related protein	GO:0031410//cytoplasmic vesicle	GO:0016899//oxidoreductase activity, acting on the CH-OH group of donors, oxygen as acceptor	GO:0008152//metabolic process	-
clementine0.9_004239m|PACid:19269305	1.87644		Floral meristem formation	PF07526,PF00046 PTHR11850 KOG0773 AT2G35940.1 BLH1 BEL1-like homeodomain 1	-	-	-	-
clementine0.9_007827m|PACid:19266001	1.07765			PF07690,PF00083 PTHR11600 KOG0254 AT1G77210.1 STP14 sugar transporter 14	GO:0031224//intrinsic to membrane;GO:0031224//intrinsic to membrane	GO:0016628//oxidoreductase activity, acting on the CH-CH group of donors, NAD or NADP as acceptor;GO:0022857//transmembrane transporter activity;GO:0016628//oxidoreductase activity, acting on the CH-CH group of donors, NAD or NADP as acceptor;GO:0022857//transmembrane transporter activity	GO:0008152//metabolic process;GO:0006810//transport;GO:0008152//metabolic process;GO:0006810//transport	gi|255552117|ref|XP_002517103.1|/0/sugar transporter, putative [Ricinus communis]
clementine0.9_007061m|PACid:19256249	1.66131			PF07690,PF00854 PTHR11654 KOG1237 AT5G14940.1 Major facilitator superfamily protein	GO:0031410//cytoplasmic vesicle;GO:0031410//cytoplasmic vesicle	GO:0005275//amine transmembrane transporter activity;GO:0005275//amine transmembrane transporter activity	GO:0015833//peptide transport;GO:0051707//response to other organism;GO:0015833//peptide transport;GO:0051707//response to other organism	gi|255552740|ref|XP_002517413.1|/0/amino acid permease, putative [Ricinus communis]
clementine0.9_001953m|PACid:19274264	1.03954			PF07714,PF00069 PTHR23258 KOG1187 AT3G51550.1 FER Malectin/receptor-like protein kinase family protein	GO:0016020//membrane;GO:0044426;GO:0016020//membrane;GO:0044426	GO:0016301//kinase activity;GO:0016301//kinase activity	GO:0007275//multicellular organismal development;GO:0006468//protein amino acid phosphorylation;GO:0009856//pollination;GO:0007275//multicellular organismal development;GO:0006468//protein amino acid phosphorylation;GO:0009856//pollination	gi|296082193|emb|CBI21198.3|/0/unnamed protein product [Vitis vinifera]
clementine0.9_005951m|PACid:19284457	3.13423			PF07732,PF00394,PF07731 PTHR11709 KOG1263 AT2G40370.1 LAC5 laccase 5	GO:0005576//extracellular region;GO:0031410//cytoplasmic vesicle	GO:0046914//transition metal ion binding;GO:0016682//oxidoreductase activity, acting on diphenols and related substances as donors, oxygen as acceptor	GO:0009808//lignin metabolic process;GO:0010038//response to metal ion	-
clementine0.9_013491m|PACid:19269227	1.10107			PF07992,PF00070 PTHR22915 KOG2495 AT3G44190.1 FAD/NAD(P)-binding oxidoreductase family protein	-	GO:0030554//adenyl nucleotide binding;GO:0003824//catalytic activity	GO:0008152//metabolic process	-
clementine0.9_031134m|PACid:19278012	1.18115			PF08263,PF00560 PTHR23258 KOG0472 AT1G74190.1 RLP15 receptor like protein 15	-	-	-	gi|297842171|ref|XP_002888967.1|/0/leucine-rich repeat family protein [Arabidopsis lyrata subsp. lyrata]
clementine0.9_000660m|PACid:19262581	1.26975			PF08263,PF00560,PF00069,PF07714 PTHR23258 KOG1187 AT1G55610.1 BRL1 BRI1 like	GO:0031224//intrinsic to membrane;GO:0031410//cytoplasmic vesicle;GO:0031224//intrinsic to membrane;GO:0031410//cytoplasmic vesicle	GO:0005515//protein binding;GO:0004672//protein kinase activity;GO:0032559//adenyl ribonucleotide binding;GO:0005515//protein binding;GO:0004672//protein kinase activity;GO:0032559//adenyl ribonucleotide binding	GO:0006464//protein modification process;GO:0006464//protein modification process	gi|46804805|dbj|BAD16810.1|/0/putative leucine rich repeat-type serine/threonine receptor-like kinase [Daucus carota]
clementine0.9_031903m|PACid:19280621	1.13423		Floral organ formation	PF08263,PF00560,PF07714,PF00069 PTHR23258 KOG1187 AT4G08850.1 Leucine-rich repeat receptor-like protein kinase family protein	GO:0016020//membrane;GO:0016020//membrane	GO:0016740//transferase activity;GO:0016740//transferase activity	-	gi|147767326|emb|CAN68996.1|/0/hypothetical protein VITISV_008862 [Vitis vinifera]
clementine0.9_026492m|PACid:19284462	1.41706			PF09713 AT3G55240.1 Plant protein 1589 of unknown function	GO:0044464//cell part	-	-	-
ClusterⅢ
clementine0.9_025215m|PACid:19286485	13.5633	13.4596		-	GO:0000314//organellar small ribosomal subunit;GO:0043231//intracellular membrane-bounded organelle	GO:0005198//structural molecule activity	GO:0010467//gene expression	-
clementine0.9_025335m|PACid:19269103	1.26894	1.55383		-	-	-	-	gi|90811685|gb|ABD98040.1|/1.13065e-15/epicotyl-specific tissue protein [Striga asiatica]
clementine0.9_033126m|PACid:19283838	1.60346	1.72791		AT3G54190.1 Transducin/WD40 repeat-like superfamily protein	GO:0009536//plastid	-	-	-
clementine0.9_009172m|PACid:19251972	1.84444	2.8287	Floral meristem formation	PTHR13683 KOG1339 AT5G10770.1 Eukaryotic aspartyl protease family protein	GO:0005576//extracellular region;GO:0005576//extracellular region	-	-	gi|255548664|ref|XP_002515388.1|/8.38476e-89/Aspartic proteinase nepenthesin-2 precursor, putative [Ricinus communis]
clementine0.9_033245m|PACid:19260291	1.38782	1.51043		PF00005,PF01061,PF08370 PTHR19241 KOG0065 AT3G53480.1 PDR9 pleiotropic drug resistance 9	GO:0031224//intrinsic to membrane;GO:0031224//intrinsic to membrane	GO:0017111//nucleoside-triphosphatase activity;GO:0015604//phosphonate transmembrane transporter activity;GO:0032559//adenyl ribonucleotide binding;GO:0017111//nucleoside-triphosphatase activity;GO:0015604//phosphonate transmembrane transporter activity;GO:0032559//adenyl ribonucleotide binding	GO:0060918//auxin transport;GO:0015893//drug transport;GO:0071365;GO:0048513//organ development;GO:0060918//auxin transport;GO:0015893//drug transport;GO:0071365;GO:0048513//organ development	gi|297736800|emb|CBI26001.3|/0/unnamed protein product [Vitis vinifera]
clementine0.9_025035m|PACid:19279300	1.54653	2.21912		PF00036 AT2G44310.1 Calcium-binding EF-hand family protein	-	GO:0046872//metal ion binding;GO:0046872//metal ion binding	-	gi|224064874|ref|XP_002301594.1|/8.03189e-54/predicted protein [Populus trichocarpa]
clementine0.9_008153m|PACid:19278149	1.15049	1.45279		PF00067 PTHR19383 KOG0156 AT2G45550.1 CYP76C4 cytochrome P450, family 76, subfamily C, polypeptide 4	-	GO:0004497//monooxygenase activity;GO:0005506//iron ion binding;GO:0004497//monooxygenase activity;GO:0005506//iron ion binding	-	gi|7406712|emb|CAB85635.1|/4.05985e-166/putative ripening-related P-450 enzyme [Vitis vinifera]
clementine0.9_007355m|PACid:19264983	1.2467	2.24769		PF00067 PTHR19383 KOG0156 AT3G25180.1 CYP82G1 cytochrome P450, family 82, subfamily G, polypeptide 1	-	GO:0016709//oxidoreductase activity, acting on paired donors, with incorporation or reduction of molecular oxygen, NADH or NADPH as one donor, and incorporation of one atom of oxygen;GO:0005506//iron ion binding;GO:0016709//oxidoreductase activity, acting on paired donors, with incorporation or reduction of molecular oxygen, NADH or NADPH as one donor, and incorporation of one atom of oxygen;GO:0…	GO:0008152//metabolic process;GO:0008152//metabolic process	gi|255580537|ref|XP_002531093.1|/0/cytochrome P450, putative [Ricinus communis]
clementine0.9_008098m|PACid:19277748	1.28428	1.8268		PF00067 PTHR19383 KOG0156 AT5G06900.1 CYP93D1 cytochrome P450, family 93, subfamily D, polypeptide 1	-	GO:0046872//metal ion binding;GO:0016491//oxidoreductase activity;GO:0046872//metal ion binding;GO:0016491//oxidoreductase activity	-	gi|133874240|dbj|BAF49323.1|/4.23344e-155/flavone synthase II [Lobelia erinus]
clementine0.9_008918m|PACid:19273897	1.88508	2.81283	Floral organ development	PF00067 PTHR19383 KOG0156 AT5G07990.1 TT7 Cytochrome P450 superfamily protein	-	GO:0004497//monooxygenase activity;GO:0005506//iron ion binding;GO:0004497//monooxygenase activity;GO:0005506//iron ion binding	-	gi|297742991|emb|CBI35858.3|/1.67896e-169/unnamed protein product [Vitis vinifera]
clementine0.9_018504m|PACid:19273743	1.72625	1.91148		PF00139 PTHR19328:SF6 AT5G06740.1 Concanavalin A-like lectin protein kinase family protein	-	-	-	gi|11596188|gb|AAG38522.1|AF283537_1/1.98788e-50/lectin-related protein precursor [Citrus x paradisi]
clementine0.9_009983m|PACid:19286090	1.68155	1.30867		PF00291 PTHR10314 KOG1395 AT5G28237.1 Pyridoxal-5\'-phosphate-dependent enzyme family protein	GO:0009532//plastid stroma	GO:0004672//protein kinase activity;GO:0016628//oxidoreductase activity, acting on the CH-CH group of donors, NAD or NADP as acceptor;GO:0048037//cofactor binding;GO:0032559//adenyl ribonucleotide binding;GO:0016836//hydro-lyase activity	GO:0009683;GO:0006568//tryptophan metabolic process;GO:0008652//cellular amino acid biosynthetic process;GO:0006970//response to osmotic stress;GO:0006464//protein modification process	-
clementine0.9_003387m|PACid:19265808	1.2171	2.31866	Floral organ development	PF00305 PTHR11771 AT3G45140.1 LOX2 lipoxygenase 2	-	GO:0046914//transition metal ion binding;GO:0016702//oxidoreductase activity, acting on single donors with incorporation of molecular oxygen, incorporation of two atoms of oxygen;GO:0046914//transition metal ion binding;GO:0016702//oxidoreductase activity, acting on single donors with incorporation of molecular oxygen, incorporation of two atoms of oxygen	GO:0006633//fatty acid biosynthetic process;GO:0006633//fatty acid biosynthetic process	gi|71999169|gb|AAZ57444.1|/0/lipoxygenase LOX1 [Populus deltoides]
clementine0.9_014533m|PACid:19280090	1.88508	2.40391		PF00332 AT3G57260.1 BGL2 beta-1,3-glucanase 2	-	GO:0004553//hydrolase activity, hydrolyzing O-glycosyl compounds;GO:0004553//hydrolase activity, hydrolyzing O-glycosyl compounds	GO:0008152//metabolic process;GO:0050896//response to stimulus;GO:0008152//metabolic process;GO:0050896//response to stimulus	gi|147667132|gb|ABQ45848.1|/0/beta-1,3-glucanase [Citrus unshiu]
clementine0.9_000405m|PACid:19252472	1.18003	2.02776		PF00931,PF00560 PTHR23154 KOG4658 AT4G27190.1 NB-ARC domain-containing disease resistance protein	-	-	-	gi|255563252|ref|XP_002522629.1|/0/Disease resistance protein RPS5, putative [Ricinus communis]
clementine0.9_005790m|PACid:19271011	1.72337	1.17289		PF01397,PF03936 AT1G61680.1 TPS14 terpene synthase 14	-	GO:0016829//lyase activity	-	-
clementine0.9_006487m|PACid:19252297	1.69244	3.7382		PF01397,PF03936 AT4G16740.1 TPS03 terpene synthase 03	-	GO:0003824//catalytic activity;GO:0003824//catalytic activity	-	gi|45551416|gb|AAS68019.1|/9.61862e-164/(E,E)-alpha-farnesene synthase [Malus x domestica]
clementine0.9_006080m|PACid:19271548	1.86901	2.94159		PF01397,PF03936 AT4G16740.1 TPS03 terpene synthase 03	-	GO:0003824//catalytic activity	-	-
clementine0.9_005197m|PACid:19285610	1.88861	1.89972		PF01397,PF03936 4.2.3.11 K07385 AT3G25820.1 TPS-CIN terpene synthase-like sequence-1,8-cineole	-	-	-	-
clementine0.9_001085m|PACid:19277494	11.2873	3.24466		PF01582,PF00931,PF00560,PF07725 PTHR23155:SF33 KOG4658 AT5G17680.1 disease resistance protein (TIR-NBS-LRR class), putative	-	-	-	gi|224127726|ref|XP_002329162.1|/0/tir-nbs-lrr resistance protein [Populus trichocarpa]
clementine0.9_014634m|PACid:19281413	1.87933	1.49779		PF02365 AT4G27410.2 RD26 NAC (No Apical Meristem) domain transcriptional regulator superfamily protein	GO:0043231//intracellular membrane-bounded organelle	GO:0030528//transcription regulator activity;GO:0001071	GO:0009725//response to hormone stimulus;GO:0006950//response to stress	-
clementine0.9_006401m|PACid:19264520	1.07319	1.23022		PF02365 AT5G04410.1 NAC2 NAC domain containing protein 2	-	-	-	gi|224063973|ref|XP_002301328.1|/3.69973e-38/NAC domain protein, IPR003441 [Populus trichocarpa]
clementine0.9_009546m|PACid:19256047	1.03959	1.13691		PF02458 AT5G17540.1 HXXXD-type acyl-transferase family protein	-	GO:0016747//transferase activity, transferring acyl groups other than amino-acyl groups;GO:0016747//transferase activity, transferring acyl groups other than amino-acyl groups	-	gi|158828372|gb|ABW81204.1|/3.12065e-165/alcohol acyl transferase [Citrus sinensis]
clementine0.9_009891m|PACid:19274577	2.08258	1.53016		PF02458 AT5G42830.1 HXXXD-type acyl-transferase family protein	-	GO:0016746//transferase activity, transferring acyl groups;GO:0016746//transferase activity, transferring acyl groups	-	gi|255538242|ref|XP_002510186.1|/1.83459e-178/Anthranilate N-benzoyltransferase protein, putative [Ricinus communis]
clementine0.9_024858m|PACid:19273044	1.06509	1.06163		PF02704 AT1G22690.1 Gibberellin-regulated family protein	GO:0005618//cell wall;GO:0005618//cell wall	GO:0005488//binding;GO:0005488//binding	GO:0009725//response to hormone stimulus;GO:0000902//cell morphogenesis;GO:0009725//response to hormone stimulus;GO:0000902//cell morphogenesis	gi|255571758|ref|XP_002526822.1|/6.70159e-37/Gibberellin-regulated protein 1 precursor, putative [Ricinus communis]
clementine0.9_006329m|PACid:19285620	2.88474	1.44151		PF03055 PTHR10543 KOG1285 AT4G19170.1 NCED4 nine-cis-epoxycarotenoid dioxygenase 4	-	-	-	-
clementine0.9_017950m|PACid:19269124	2.01942	3.31866		PF03181 AT1G49320.1 USPL1 unknown seed protein like 1	-	-	-	gi|255647731|gb|ACU24326.1|/2.05044e-69/unknown [Glycine max]
clementine0.9_005544m|PACid:19251602	1.54206	1.2428		PF03321 AT2G14960.1 GH3.1 Auxin-responsive GH3 family protein	-	GO:0016881//acid-amino acid ligase activity;GO:0016881//acid-amino acid ligase activity	GO:0009725//response to hormone stimulus;GO:0048878//chemical homeostasis;GO:0009725//response to hormone stimulus;GO:0048878//chemical homeostasis	gi|300680026|gb|ADK27717.1|/0/GH3 [Dimocarpus longan]
clementine0.9_024262m|PACid:19267274	1.17722	1.85272		PF03760 AT5G06760.1 LEA4-5 Late Embryogenesis Abundant 4-5	-	-	-	gi|10334840|gb|AAG15415.1|/4.83571e-38/seed maturation protein [Glycine tabacina]
clementine0.9_007052m|PACid:19262392	1.89341	1.23183		PF04043,PF01095 AT5G20860.1 Plant invertase/pectin methylesterase inhibitor superfamily	GO:0030312//external encapsulating structure;GO:0030312//external encapsulating structure	GO:0030234//enzyme regulator activity;GO:0004091//carboxylesterase activity;GO:0030234//enzyme regulator activity;GO:0004091//carboxylesterase activity	GO:0071555;GO:0071555	gi|255550291|ref|XP_002516196.1|/0/Pectinesterase-2 precursor, putative [Ricinus communis]
clementine0.9_025561m|PACid:19255437	1.53394	1.14559		PF06596 AT2G06520.1 PSBX photosystem II subunit X	GO:0044464//cell part;GO:0044464//cell part	-	-	gi|118489056|gb|ABK96335.1|/1.9089e-23/unknown [Populus trichocarpa x Populus deltoides]
clementine0.9_006205m|PACid:19267228	1.23458	4.98704		PF07732,PF00394,PF07731 PTHR11709 KOG1263 AT3G09220.1 LAC7 laccase 7	GO:0005576//extracellular region;GO:0005576//extracellular region	GO:0046914//transition metal ion binding;GO:0016682//oxidoreductase activity, acting on diphenols and related substances as donors, oxygen as acceptor;GO:0046914//transition metal ion binding;GO:0016682//oxidoreductase activity, acting on diphenols and related substances as donors, oxygen as acceptor	GO:0003006//reproductive developmental process;GO:0009808//lignin metabolic process;GO:0010038//response to metal ion;GO:0003006//reproductive developmental process;GO:0009808//lignin metabolic process;GO:0010038//response to metal ion	gi|255573939|ref|XP_002527888.1|/0/laccase, putative [Ricinus communis]
clementine0.9_016225m|PACid:19258252	1.15875	1.31251		PF07859 PTHR23024 KOG1515 AT1G19190.1 alpha/beta-Hydrolases superfamily protein	-	GO:0004871//signal transducer activity;GO:0004871//signal transducer activity	-	gi|255555509|ref|XP_002518791.1|/1.98566e-111/catalytic, putative [Ricinus communis]
clementine0.9_016757m|PACid:19272148	1.51118	1.22063		PF07859 PTHR23024 KOG1515 AT1G19190.1 alpha/beta-Hydrolases superfamily protein	-	-	-	gi|225428757|ref|XP_002285054.1|/8.68591e-117/PREDICTED: hypothetical protein [Vitis vinifera]
clementine0.9_018766m|PACid:19269008	1.44451	1.56233		PF10950	-	-	-	gi|48426429|emb|CAA66109.3|/8.84367e-27/specific tissue protein 2 [Cicer arietinum]
Cluster Ⅳ
clementine0.9_026873m|PACid:19273524	-2.07487			-	-	-	-	-
clementine0.9_007068m|PACid:19278364	-1.58196			PF01397,PF03936 AT5G23960.1 TPS21 terpene synthase 21	-	-	-	gi|302143188|emb|CBI20483.3|/1.20823e-147/unnamed protein product [Vitis vinifera]
Cluster Ⅴ
clementine0.9_033210m|PACid:19259328	-1.27939			-	-	-	-	gi|255544143|ref|XP_002513134.1|/9.04563e-10/conserved hypothetical protein [Ricinus communis]
clementine0.9_020241m|PACid:19268431	-1.3912			AT1G78780.2 pathogenesis-related family protein	-	-	-	gi|87241090|gb|ABD32948.1|/5.50907e-91/Pathogen-related protein, related [Medicago truncatula]
clementine0.9_023736m|PACid:19261207	-1.04591			AT2G44820.1	GO:0043231//intracellular membrane-bounded organelle;GO:0043231//intracellular membrane-bounded organelle	-	-	gi|118487182|gb|ABK95419.1|/2.87735e-37/unknown [Populus trichocarpa]
clementine0.9_021614m|PACid:19255132	-1.55966			AT3G16070.1	-	-	-	gi|224073909|ref|XP_002304197.1|/1.93387e-54/predicted protein [Populus trichocarpa]
clementine0.9_008154m|PACid:19275823	-1.03521			AT5G24060.2 Pentatricopeptide repeat (PPR) superfamily protein	-	-	-	-
clementine0.9_001255m|PACid:19275376	-1.50077		Floral organ formation	AT5G51800.1 Protein kinase superfamily protein	-	-	-	-
clementine0.9_027950m|PACid:19284945	-1.07366			PTHR23023 KOG1399 AT4G13260.1 YUC2 Flavin-binding monooxygenase family protein	-	GO:0030554//adenyl nucleotide binding;GO:0016709//oxidoreductase activity, acting on paired donors, with incorporation or reduction of molecular oxygen, NADH or NADPH as one donor, and incorporation of one atom of oxygen	GO:0008152//metabolic process	-
clementine0.9_011592m|PACid:19256995	-1.10947			PTHR23023 KOG1399 AT5G11320.1 YUC4 Flavin-binding monooxygenase family protein	-	GO:0016709//oxidoreductase activity, acting on paired donors, with incorporation or reduction of molecular oxygen, NADH or NADPH as one donor, and incorporation of one atom of oxygen;GO:0030554//adenyl nucleotide binding;GO:0016709//oxidoreductase activity, acting on paired donors, with incorporation or reduction of molecular oxygen, NADH or NADPH as one donor, and incorporation of one atom of ox…	GO:0009793//embryo development ending in seed dormancy;GO:0009653//anatomical structure morphogenesis;GO:0048366//leaf development;GO:0009908//flower development;GO:0009850//auxin metabolic process;GO:0009793//embryo development ending in seed dormancy;GO:0009653//anatomical structure morphogenesis;GO:0048366//leaf development;GO:0009908//flower development;GO:0009850//auxin metabolic process	gi|224092404|ref|XP_002309594.1|/9.42931e-179/flavine-containing monoxygenase [Populus trichocarpa]
clementine0.9_015505m|PACid:19254401	-1.41831			PF00010 AT1G72210.1 basic helix-loop-helix (bHLH) DNA-binding superfamily protein	GO:0043231//intracellular membrane-bounded organelle;GO:0043231//intracellular membrane-bounded organelle	-	GO:0010468//regulation of gene expression;GO:0010468//regulation of gene expression	gi|302142009|emb|CBI19212.3|/3.0446e-94/unnamed protein product [Vitis vinifera]
clementine0.9_016508m|PACid:19251355	-1.06082			PF00010 KOG4029 AT1G72210.1 basic helix-loop-helix (bHLH) DNA-binding superfamily protein	-	-	-	gi|297741839|emb|CBI33152.3|/6.9421e-61/unnamed protein product [Vitis vinifera]
clementine0.9_017416m|PACid:19258489	-1.56847			PF00046,PF02183 PTHR19418 KOG0483 K09338 AT5G15150.1 HB-3 homeobox 3	-	GO:0003677//DNA binding;GO:0003677//DNA binding	GO:0010468//regulation of gene expression;GO:0006350//transcription;GO:0010468//regulation of gene expression;GO:0006350//transcription	gi|255552908|ref|XP_002517497.1|/7.71303e-99/homeobox protein, putative [Ricinus communis]
clementine0.9_024511m|PACid:19257588	-1.09949			PF00111 K02639 AT4G14890.1 FdC2 2Fe-2S ferredoxin-like superfamily protein	GO:0009536//plastid;GO:0009536//plastid	GO:0051536//iron-sulfur cluster binding;GO:0043169//cation binding;GO:0051536//iron-sulfur cluster binding;GO:0043169//cation binding	GO:0006091//generation of precursor metabolites and energy;GO:0006091//generation of precursor metabolites and energy	gi|255552179|ref|XP_002517134.1|/1.83113e-49/Ferredoxin-1, putative [Ricinus communis]
clementine0.9_025331m|PACid:19266769	-1.15824			PF00234 AT1G12100.1 Bifunctional inhibitor/lipid-transfer protein/seed storage 2S albumin superfamily protein	-		-	gi|255577807|ref|XP_002529777.1|/9.52724e-31/14 kDa proline-rich protein DC2.15 precursor, putative [Ricinus communis]
clementine0.9_024399m|PACid:19280929	-1.05563			PF00407 AT1G70890.1 MLP43 MLP-like protein 43	GO:0009536//plastid;GO:0009536//plastid	-	-	gi|255590991|ref|XP_002535412.1|/5.60742e-33/Major latex protein, putative [Ricinus communis]
clementine0.9_009104m|PACid:19259449	-1.57518			PF00560 PTHR23258 KOG4579 AT1G68780.1 RNI-like superfamily protein	GO:0016020//membrane;GO:0031410//cytoplasmic vesicle;GO:0009536//plastid;GO:0016020//membrane;GO:0031410//cytoplasmic vesicle;GO:0009536//plastid	GO:0005488//binding;GO:0016628//oxidoreductase activity, acting on the CH-CH group of donors, NAD or NADP as acceptor;GO:0016772//transferase activity, transferring phosphorus-containing groups;GO:0005488//binding;GO:0016628//oxidoreductase activity, acting on the CH-CH group of donors, NAD or NADP as acceptor;GO:0016772//transferase activity, transferring phosphorus-containing groups	GO:0009608//response to symbiont;GO:0023060;GO:0008152//metabolic process;GO:0044419//interspecies interaction between organisms;GO:0009608//response to symbiont;GO:0023060;GO:0008152//metabolic process;GO:0044419//interspecies interaction between organisms	gi|255566807|ref|XP_002524387.1|/6.72101e-171/serine-threonine protein kinase, plant-type, putative [Ricinus communis]
clementine0.9_004567m|PACid:19278795	-1.22008			PF00561 PTHR10992 KOG1454 AT1G15490.1 alpha/beta-Hydrolases superfamily protein	GO:0044464//cell part;GO:0044464//cell part	GO:0003824//catalytic activity;GO:0003824//catalytic activity	-	gi|297849978|ref|XP_002892870.1|/0/hydrolase, alpha/beta fold family protein [Arabidopsis lyrata subsp. lyrata]
clementine0.9_015494m|PACid:19274717	-1.1679		Floral organ development	PF01112 PTHR10188 KOG1592 AT3G16150.1 N-terminal nucleophile aminohydrolases (Ntn hydrolases) superfamily protein	-	GO:0016811//hydrolase activity, acting on carbon-nitrogen (but not peptide) bonds, in linear amides;GO:0016811//hydrolase activity, acting on carbon-nitrogen (but not peptide) bonds, in linear amides	GO:0009057//macromolecule catabolic process;GO:0009057//macromolecule catabolic process	gi|255538190|ref|XP_002510160.1|/1.33843e-166/l-asparaginase, putative [Ricinus communis]
clementine0.9_030511m|PACid:19280017	-1.01384		Floral organ formation	PF01698 AT5G61850.1 LFY floral meristem identity control protein LEAFY (LFY)	-	GO:0003676//nucleic acid binding;GO:0003676//nucleic acid binding	GO:0010468//regulation of gene expression;GO:0010468//regulation of gene expression	gi|116282364|gb|ABJ97283.1|/4.92339e-177/LEAFY [Citrus reticulata]
clementine0.9_030317m|PACid:19278242	-2.15855			PF02362 AT3G18990.1 VRN1 AP2/B3-like transcriptional factor family protein	-	-	-	gi|297741372|emb|CBI32503.3|/7.01811e-34/unnamed protein product [Vitis vinifera]
clementine0.9_026150m|PACid:19278267	-1.04591			PF02519 AT1G75580.1 SAUR-like auxin-responsive protein family	-	-	GO:0009725//response to hormone stimulus;GO:0009725//response to hormone stimulus	gi|224080516|ref|XP_002306147.1|/6.452e-48/SAUR family protein [Populus trichocarpa]
clementine0.9_014838m|PACid:19259702	-2.24031			PF03088 PTHR10426 KOG1520 AT3G57030.1 Calcium-dependent phosphotriesterase superfamily protein	-	-	-	gi|255546951|ref|XP_002514533.1|/6.77566e-92/strictosidine synthase, putative [Ricinus communis]
clementine0.9_029589m|PACid:19256464	-1.34207			PF03094 AT4G02600.1 MLO1 Seven transmembrane MLO family protein	GO:0016020//membrane;GO:0016020//membrane	-	GO:0009987//cellular process;GO:0006950//response to stress;GO:0009987//cellular process;GO:0006950//response to stress	gi|255585271|ref|XP_002533335.1|/5.77412e-175/Protein MLO, putative [Ricinus communis]
clementine0.9_021677m|PACid:19269351	-1.48326			PF03168 AT3G44220.1 Late embryogenesis abundant (LEA) hydroxyproline-rich glycoprotein family	GO:0005618//cell wall	-	GO:0002252	-
clementine0.9_012799m|PACid:19275009	-1.53196			PF03171 PTHR10209 KOG0143 1.14.11.12 K05282 AT4G25420.1 GA20OX1 2-oxoglutarate (2OG) and Fe(II)-dependent oxygenase superfamily protein	-	GO:0046914//transition metal ion binding;GO:0016706//oxidoreductase activity, acting on paired donors, with incorporation or reduction of molecular oxygen, 2-oxoglutarate as one donor, and incorporation of one atom each of oxygen into both donors;GO:0046914//transition metal ion binding;GO:0016706//oxidoreductase activity, acting on paired donors, with incorporation or reduction of molecular oxyg…	GO:0008152//metabolic process;GO:0008152//metabolic process	gi|8919865|emb|CAB96202.1|/0/gibberellin 20-oxidase [Citrus sinensis x Citrus trifoliata]
clementine0.9_014107m|PACid:19267371	-1.23275		Floral organ development	PF03171 PTHR10209 KOG0143 1.14.11.19 K05277 AT4G22880.1 LDOX leucoanthocyanidin dioxygenase	-	GO:0043169//cation binding;GO:0019842//vitamin binding;GO:0016706//oxidoreductase activity, acting on paired donors, with incorporation or reduction of molecular oxygen, 2-oxoglutarate as one donor, and incorporation of one atom each of oxygen into both donors;GO:0016701//oxidoreductase activity, acting on single donors with incorporation of molecular oxygen;GO:0043169//cation binding;GO:0019842/…	GO:0009699//phenylpropanoid biosynthetic process;GO:0009699//phenylpropanoid biosynthetic process	gi|46850468|gb|AAT02642.1|/0/anthocyanidin synthase [Citrus sinensis]
clementine0.9_035420m|PACid:19261282	-1.01118			PF03492 AT5G37990.1 S-adenosyl-L-methionine-dependent methyltransferases superfamily protein	-	-	-	gi|296087220|emb|CBI33594.3|/9.58488e-74/unnamed protein product [Vitis vinifera]
clementine0.9_031813m|PACid:19284895	-1.16808			PF03641 AT4G35190.1 Putative lysine decarboxylase family protein	-	GO:0003824//catalytic activity	-	-
clementine0.9_020111m|PACid:19251496	-1.18272			PF04770 AT4G24660.1 HB22 homeobox protein 22	-	-	-	gi|164562217|gb|ABY61023.1|/2.60671e-80/zinc finger homeodomain protein 1 [Saruma henryi]
clementine0.9_017624m|PACid:19254992	-1.20874			PF05153 PTHR12588 KOG1573 AT1G14520.1 MIOX1 myo-inositol oxygenase 1	GO:0044424//intracellular part;GO:0044424//intracellular part	GO:0046914//transition metal ion binding;GO:0016701//oxidoreductase activity, acting on single donors with incorporation of molecular oxygen;GO:0046914//transition metal ion binding;GO:0016701//oxidoreductase activity, acting on single donors with incorporation of molecular oxygen	GO:0006020//inositol metabolic process;GO:0006020//inositol metabolic process	gi|255635830|gb|ACU18263.1|/2.84372e-122/unknown [Glycine max]
Cluster Ⅵ
clementine0.9_032587m|PACid:19258476	-1.22107	-1.08127		AT3G28420.1 Putative membrane lipoprotein	-	-	-	gi|255628791|gb|ACU14740.1|/2.72099e-23/unknown [Glycine max]
clementine0.9_031365m|PACid:19272729	-1.30247	-2.50927	Floral organ formation	PF00067 PTHR19383 KOG0156 AT5G09970.1 CYP78A7 cytochrome P450, family 78, subfamily A, polypeptide 7	-	GO:0004497//monooxygenase activity;GO:0005506//iron ion binding;GO:0004497//monooxygenase activity;GO:0005506//iron ion binding	GO:0048522//positive regulation of cellular process;GO:0048827//phyllome development;GO:0009791//post-embryonic development;GO:0010073//meristem maintenance;GO:0008152//metabolic process;GO:0048522//positive regulation of cellular process;GO:0048827//phyllome development;GO:0009791//post-embryonic development;GO:0010073//meristem maintenance;GO:0008152//metabolic process	gi|224062770|ref|XP_002300886.1|/0/cytochrome P450 [Populus trichocarpa]
clementine0.9_007490m|PACid:19259831	-1.08435	-2.70086		PF00067 PTHR19383 KOG0156 K00517 AT1G13710.1 CYP78A5 cytochrome P450, family 78, subfamily A, polypeptide 5	GO:0043231//intracellular membrane-bounded organelle;GO:0043231//intracellular membrane-bounded organelle	GO:0016709//oxidoreductase activity, acting on paired donors, with incorporation or reduction of molecular oxygen, NADH or NADPH as one donor, and incorporation of one atom of oxygen;GO:0005506//iron ion binding;GO:0016709//oxidoreductase activity, acting on paired donors, with incorporation or reduction of molecular oxygen, NADH or NADPH as one donor, and incorporation of one atom of oxygen;GO:0…	GO:0009965//leaf morphogenesis;GO:0010073//meristem maintenance;GO:0045927//positive regulation of growth;GO:0008152//metabolic process;GO:0003006//reproductive developmental process;GO:0008283//cell proliferation;GO:0009965//leaf morphogenesis;GO:0010073//meristem maintenance;GO:0045927//positive regulation of growth;GO:0008152//metabolic process;GO:0003006//reproductive developmental process;GO…	gi|297738100|emb|CBI27301.3|/0/unnamed protein product [Vitis vinifera]
clementine0.9_011889m|PACid:19252448	-1.03662	-1.02564		PF01388,PF00505 PTHR13711 KOG0381 AT1G04880.1 HMG (high mobility group) box protein with ARID/BRIGHT DNA-binding domain	GO:0005622//intracellular;GO:0005622//intracellular	GO:0001071;GO:0001071	GO:0010468//regulation of gene expression;GO:0010468//regulation of gene expression	gi|298205254|emb|CBI17313.3|/3.08053e-142/unnamed protein product [Vitis vinifera]
clementine0.9_028325m|PACid:19252165	-2.23356	-3.64713		PF07992,PF00070,PF00036 PTHR22915 KOG2495 AT2G20800.1 NDB4 NAD(P)H dehydrogenase B4	GO:0005743//mitochondrial inner membrane;GO:0005743//mitochondrial inner membrane	GO:0030554//adenyl nucleotide binding;GO:0046872//metal ion binding;GO:0050136//NADH dehydrogenase (quinone) activity;GO:0030554//adenyl nucleotide binding;GO:0046872//metal ion binding;GO:0050136//NADH dehydrogenase (quinone) activity	GO:0008152//metabolic process;GO:0008152//metabolic process	gi|296084968|emb|CBI28383.3|/0/unnamed protein product [Vitis vinifera]
clementine0.9_035571m|PACid:19286308	-1.21289	-1.75534		PF08263,PF00560 PTHR23258 KOG0617 AT2G42800.1 RLP29 receptor like protein 29	GO:0031224//intrinsic to membrane;GO:0005618//cell wall	GO:0016628//oxidoreductase activity, acting on the CH-CH group of donors, NAD or NADP as acceptor;GO:0016772//transferase activity, transferring phosphorus-containing groups;GO:0005488//binding	GO:0008152//metabolic process	-
