# Supplementary material for: Comparative Transcript Profiling of a Male Sterile Cybrid Pummelo and Its Fertile Type Revealed Altered Gene Expression Related to Flower Development
Source: PLoS One. 2012 Aug 28;7(8):e43758. doi: 10.1371/journal.pone.0043758 (PMC3429507; doi:10.1371/journal.pone.0043758)
Supplement: Table S3 — Primer sequences for Real-time PCR and probe of ISH. (XLS) [file pone.0043758.s007.xls]

## Sheet: Table S3
Table S3 Primer sequences for Realtime PCR and probe of ISH.
Realtime PCR primers
Gene	5' to 3'
ACS-F	TTTGGATGGACTTGCGTCAT
ACS-R	GAGCCAGGCGAAACATTGAG
ABCB4-F	TTCAAACAAAGCGAAGAGTGC
ABCB4-R	TTCCAAAATTGTCCCCGACT
MLP-2-F	GACTTGATGGTCACCCTGGAG
MLP-2-R	CGGATGGACAATGAACGATTT
MYB62-F	GCAACCAAATAGTCCCAAACG
MYB62-R	ATCCAATCAGCTTCCGCCAT
CaLB-F	GAAGAAAGGGAAGAGCCGAGTT
CaLB-R	GCACCTTCAGTGGGCAACAT
BG3-F	CCGCCATGAGAAACATACAA
BG3-R	GGGAAAGATTCGCCAAGAGC
YUC-F	CATCTGGGTTAGCCGTTTCA
YUC-R	GACGCTTAGTTGGGTATTTTGG
LFY-F	ATCCAGGTCCAGAACATCGC
LFY-R	GCCTTCTTCGCATACCTAAACAC
SAUR-F	AAGCCTGGGCAAGAAACAAC
SAUR-R	GCCAACGTAGACAGCAAAATG
bHLH-F	AATTCTTCTCCCGACGCCTAC
bHLH-R	GCCTTCGCTTTCGTCTACCTC
HB3-F	AGCCCTGTTTCGTCATCTCAT
HB3-R	GGCACTGGAGGTGGTCTGG
VRN-F	TTGCTACACTCGCAGTTCCTAA
VRN-R	CTGAAACCAGATGCTTCCCTC
GA-P1-F	GGTTTTCGTGCTCGTAATCCT
GA-P1-R	CATCACTCGCTCCATCCCTAT
CYP78A7-F	CAGTCATCGCCCGTGAAATC
CYP78A7-R	TCTCAGGAGCCGCCAGTAAG
CYP78A5-F	CTGCTGGTGTTTCGGATGAT
CYP78A5-R	CAGAGTCGTTTAACTTGGCTTCTT
NAC2-F	CTTCTTATCCGAAGGAATTTGTCC
NAC2-R	GTTGGTTCATTGCGAGCGTC
NDB-F	TTTCGGTTGGTCGTGGTAGC
NDB-R	TGAATCGTCGTCTCCAGTCAG
AP3-F	ATCAGGCAGAGGATGGGAGA
AP3-R	CGAACGGTAGCCGCAGAA
PI-F	ATGGCTTTGGAGAACAACGTG
PI-R	TCCTGGAGATTTGGCTGAATG
MYB-108-F	GACTCGTTTGGGACTCAGGTT
MYB-108-R	TGGAAATCAATGCCAGGGTT
GA-20-F	ACCAAACCCAAATACCAAAGC
GA-20-R	AAAGGAACCCACCCAAGTCG
cit-MADS8-F	TTGAACGATCTGACCTTGGAGG
cit-MADS8-R	GCGAGCACCTGATCCTTGC
ISH probe primers
Gene	5' to 3'
AP3-P-F	ACATAAGCCCTACAACCACGAC
AP3-P-R	CGAACGGTAGCCGCAGAA
PI-P-F	ACGTTATTCTCCAAAGCCATCT
PI-P-R	ATCAAGCTCCGGCACCTC
